# Supplementary material for: miRBase Tracker: keeping track of microRNA annotation changes
Source: Database (Oxford). 2014 Aug 24;2014:bau080. doi: 10.1093/database/bau080 (PMC4142392; doi:10.1093/database/bau080)
Supplement: Supplementary Data [file supp_bau080_Supplementary_Table_S1.xlsx]

## Sheet: Supplementary Table S1
10078 PubMed records on human mature miRNAs were retrieved using an automated text-mining approach.
For 8491 of the records retrieved we have accurate information (year and month) on the PubMed entry date.
PMID	PubMed entry date	miRNA investigated	Applicable miRBase release (when allowing a 1 year transition period)																																		Correct use of nomenclature?	Nomenclature revised miRNA (at time of publication)?
			1.0	1.1	1.2	1.3	1.4	1.5	2.0	2.1	2.2	3.0	3.1	4.0	5.0	5.1	6.0	7.0	7.1	8.0	8.1	8.2	9.0	9.1	9.2	10.0	10.1	11.0	12.0	13.0	14	15	16	17	18	19
22167321	2012-Jul	hsa-miR-99b																																17	18		1	1
22299047	2012	hsa-miR-99b
19846888	2009-Dec-10	hsa-miR-99b																											12	13	14						1	0
19077565	2009-Feb	hsa-miR-99b																									10.1	11	12								1	0
22266859	2012-Oct-11	hsa-miR-99b																																17	18	19	1	1
19074548	2009-Feb	hsa-miR-99b																									10.1	11	12								1	0
20638171		hsa-miR-99b
21646346	2011-Jul-29	hsa-miR-99b																														15	16	17			1	0
22232059	2012-Apr	hsa-miR-99b																																17	18		1	1
21213367	2011-Mar	hsa-miR-99b																													14	15	16				1	0
22370758	2012-Apr	hsa-miR-99b																																17	18		1	1
20949564	2011-Aug-1	hsa-miR-99b																															16	17			1	0
20497960	2010-Jul	hsa-miR-99b																												13	14	15					1	0
21212412	2011-Feb-15	hsa-miR-99a																													14	15	16				1	0
22299047	2012	hsa-miR-99a
22498172	2012-May-15	hsa-miR-99a																																17	18		1	1
17674361	2007-Nov	hsa-miR-99a																					9	9.1	9.2	10											1	0
16549775	2006-Mar-28	hsa-miR-99a														5.1	6	7	7.1	8																	1	0
21687694	2011	hsa-miR-99a
20497960	2010-Jul	hsa-miR-99a																												13	14	15					1	0
21081842		hsa-miR-99a
22751686	2012-Sep	hsa-miR-99a																																17	18	19	1	1
21575166	2011	hsa-miR-99a
22249248	2012-Oct-18	hsa-miR-99a																																17	18	19	1	1
21878637	2011-Oct-21	hsa-miR-99a																															16	17			1	0
21383697	2011-Aug-11	hsa-miR-99a																															16	17			1	0
21175428	2011-Mar-15	hsa-miR-99a																													14	15	16				1	0
21199010	2011-Feb	hsa-miR-99a																													14	15	16				1	0
18387358	2008-Jun-6	hsa-miR-99a																							9.2	10	10.1	11									1	0
20227650	2010-Mar	hsa-miR-99a																												13	14						1	0
22266859	2012-Oct-11	hsa-miR-99a																																17	18	19	1	1
19074548	2009-Feb	hsa-miR-99a																									10.1	11	12								1	0
18523997	2008-Sep	hsa-miR-99a																								10	10.1	11	12								1	0
19897480	2010-Jan-8	hsa-miR-99a																											12	13	14						1	0
22811001	2012-Dec	hsa-miR-99a																																	18	19	0	1
20484036	2010-Jun-1	hsa-miR-99a																												13	14	15					1	0
21628394	2011-Jul	hsa-miR-99a																														15	16	17			1	0
21694772	2011	hsa-miR-99a
21368858	2010	hsa-miR-98
22840365	2012-Aug-10	hsa-miR-98																																17	18	19	1	1
20486857	2010-Jul-1	hsa-miR-98																												13	14	15					1	0
21609717	2011-Jun-23	hsa-miR-98																														15	16	17			1	0
16934749	2006-Oct-13	hsa-miR-98																	7.1	8	8.1	8.2	9														1	0
21109987	2011-Jan	hsa-miR-98																													14	15	16				1	0
19088304	2009-Mar	hsa-miR-98																									10.1	11	12	13							1	0
19528081	2009-Aug	hsa-miR-98																										11	12	13							1	0
21228813	2011-Mar	hsa-miR-98																													14	15	16				1	0
18413726	2008-Apr-15	hsa-miR-98																						9.1	9.2	10	10.1	11									1	0
19671678	2009-Aug	hsa-miR-98																										11	12	13							1	0
22389313	2012-May	hsa-miR-98																																17	18		1	0
21880462	2011-Sep	hsa-miR-98																															16	17			1	0
19126550	2009-Mar-13	hsa-miR-98																									10.1	11	12	13							1	0
19175697	2009-Jan	hsa-miR-98																									10.1	11	12								1	0
19592657	2009-Aug-1	hsa-miR-98																										11	12	13							1	0
20873592	2010-Jul	hsa-miR-98																												13	14	15					1	0
19008124	2009-Apr	hsa-miR-98																										11	12	13							1	0
22698995		hsa-miR-98
17942906	2007-Oct-15	hsa-miR-98																					9	9.1	9.2	10											1	0
20525879	2010-Sep	hsa-miR-98																													14	15	16				1	0
18812439	2008-Nov	hsa-miR-98																								10	10.1	11	12								1	0
21586611	2011-Jul-1	hsa-miR-98																														15	16	17			1	0
22862169	2012	hsa-miR-98
21075073	2010-Dec-17	hsa-miR-98																													14	15	16				1	0
21438667	2011	hsa-miR-98
22492871	2012-Jul	hsa-miR-98																																17	18		1	0
19915717	2009	hsa-miR-98
19943878	2010-Feb	hsa-miR-96																											12	13	14						1	0
22045813	2011-Dec-30	hsa-miR-96																															16	17	18		1	1
22927992	2012	hsa-miR-96
22013051	2012-Jan	hsa-miR-96																															16	17	18		1	1
22864280	2012-Sep	hsa-miR-96																																17	18	19	1	1
17627275	2007-Aug-8	hsa-miR-96																				8.2	9	9.1	9.2	10											1	0
19245798	2009-Jun-24	hsa-miR-96																										11	12	13							1	0
21899346	2011-Dec-5	hsa-miR-96																															16	17	18		1	1
21368581	2011-Apr-1	hsa-miR-96																														15	16	17			1	0
22761336	2012-Aug-15	hsa-miR-96																																17	18	19	1	1
22343918	2012-Apr-12	hsa-miR-96																																17	18		1	1
21166959	2011-Mar	hsa-miR-96																													14	15	16				1	0
22908386	2012-Jul-20	hsa-miR-96																																17	18		1	1
20890088	2010-Nov-30	hsa-miR-96																													14	15	16				1	0
22046296	2011	hsa-miR-96
16854228	2006	hsa-miR-96
17597072	2007-Aug-24	hsa-miR-96																				8.2	9	9.1	9.2	10											1	0
22524533	2012-Aug	hsa-miR-96																																17	18	19	1	1
18433021	2008-Jun	hsa-miR-96																							9.2	10	10.1	11									1	0
22425943	2012-Mar	hsa-miR-96																															16	17	18		1	1
20610624	2010-Jul-15	hsa-miR-96																												13	14	15					1	0
22009679	2012-Feb	hsa-miR-96																															16	17	18		1	1
22338566	2012-Sep	hsa-miR-96																																17	18	19	1	1
20864449	2011-Jan	hsa-miR-96																													14	15	16				1	0
21360794	2011-Apr	hsa-miR-96																														15	16	17			1	0
21920043	2011	hsa-miR-96
20186779	2010-Mar	hsa-miR-96																												13	14						1	0
20332481	2010-Feb	hsa-miR-96																											12	13	14						1	0
19617918	2009	hsa-miR-96
19074828	2008-Dec	hsa-miR-96																									10.1	11	12								1	0
18283276	2009-Apr	hsa-miR-96																										11	12	13							1	0
18089852	2008-Mar-1	hsa-miR-96																						9.1	9.2	10	10.1										1	0
19676045	2010-Mar-1	hsa-miR-96																												13	14						1	0
19946373	2009	hsa-miR-96
19363479	2009-May	hsa-miR-96																										11	12	13							1	0
22160187	2012-Mar	hsa-miR-96																															16	17	18		1	1
21993544	2012-Jan	hsa-miR-96																															16	17	18		1	1
20028871	2010-Jan-1	hsa-miR-96																											12	13	14						1	0
22441842	2012-Aug	hsa-miR-96																																17	18	19	1	1
22574173	2012	hsa-miR-96
21345728	2011-Feb	hsa-miR-96																													14	15	16				1	0
22038834	2012-Feb-1	hsa-miR-96																															16	17	18		1	1
19876605		hsa-miR-96
20873592	2010-Jul	hsa-miR-96																												13	14	15					1	0
22414602	2012-May	hsa-miR-96																																17	18		1	1
21563230	2011-Aug	hsa-miR-96																															16	17			1	0
21203424	2010	hsa-miR-96
22420006	2012-Jun	hsa-miR-96																																17	18		1	1
19574223	2009-Aug-28	hsa-miR-96																										11	12	13							1	0
20018759	2010-Jan-5	hsa-miR-96																											12	13	14						1	0
22529906	2012	hsa-miR-96
21418177	2011-May	hsa-miR-96																														15	16	17			1	0
21829531	2011	hsa-miR-96
22302387	2012-May	hsa-miR-95																																17	18		1	0
22294691	2012-Mar-23	hsa-miR-95																															16	17	18		1	0
15741182	2005	hsa-miR-95
20827281	2011-Jan	hsa-miR-95																													14	15	16				1	0
21637912	2011-Sep	hsa-miR-95																															16	17			1	0
21912681	2011	hsa-miR-95
21427358	2011-Apr-1	hsa-miR-95																														15	16	17			1	0
22359580	2012	hsa-miR-941
21611196	2011	hsa-miR-939
22451906	2012-Apr-10	hsa-miR-939																																17	18		1	0
21563230	2011-Aug	hsa-miR-939																															16	17			1	0
21141477	2010-Oct	hsa-miR-939																													14	15	16				1	0
22537748	2012-Jul	hsa-miR-938																																17	18		1	0
21063788	2011-Jun	hsa-miR-938																														15	16	17			1	0
21931624	2011	hsa-miR-935
22551973	2012-Jul	hsa-miR-933																																17	18		1	0
22567743	2012-Mar	hsa-miR-93																															16	17	18		1	1
17572356	2007-Jun	hsa-miR-93																			8.1	8.2	9	9.1	9.2												1	0
19088304	2009-Mar	hsa-miR-93																									10.1	11	12	13							1	0
18818466	2008-Sep	hsa-miR-93																								10	10.1	11	12								1	0
18800151	2008-Dec	hsa-miR-93																									10.1	11	12								1	0
21538479	2011-Sep	hsa-miR-93																															16	17			1	0
19671678	2009-Aug	hsa-miR-93																										11	12	13							1	0
17327266	2007-Apr	hsa-miR-93																		8	8.1	8.2	9	9.1													1	0
21406335	2011-Jun	hsa-miR-93																														15	16	17			1	0
22556343	2012-Jun	hsa-miR-93																																17	18		1	1
19956872	2010-Jan	hsa-miR-93																											12	13	14						1	0
21586588	2011-Sep-1	hsa-miR-93																															16	17			1	0
22776000	2012-Aug	hsa-miR-93																																17	18	19	1	1
21765466	2012-Feb-23	hsa-miR-93																															16	17	18		1	1
22198701	2012-Apr	hsa-miR-93																																17	18		1	1
19153141	2009-Apr	hsa-miR-93																										11	12	13							1	0
19486339	2009-Jul	hsa-miR-93																										11	12	13							1	0
21216258	2011-Mar	hsa-miR-93																													14	15	16				1	0
20878079	2010-Nov	hsa-miR-93																													14	15	16				1	0
22180714	2011-Nov-14	hsa-miR-93																															16	17	18		1	1
22581829	2012-Aug	hsa-miR-93																																17	18	19	1	1
21959981	2012-Feb	hsa-miR-93																															16	17	18		1	1
22498172	2012-May-15	hsa-miR-93																																17	18		1	1
20065103	2010-Jun	hsa-miR-93																												13	14	15					1	0
20956944	2011-Feb-17	hsa-miR-93																													14	15	16				1	0
22618509	2012-Oct	hsa-miR-93																																17	18	19	1	1
22493679	2012	hsa-miR-93
21831295	2011	hsa-miR-93
21402054	2011-Apr-8	hsa-miR-93																														15	16	17			1	0
22964854	2012-Nov	hsa-miR-93																																	18	19	0	1
22685420	2012	hsa-miR-93
20488792	2010-Jun-15	hsa-miR-93																												13	14	15					1	0
18328430	2008-Mar	hsa-miR-93																						9.1	9.2	10	10.1										1	0
19664672	2009-Dec	hsa-miR-93																											12	13	14						1	0
22465665	2012-May-7	hsa-miR-93																																17	18		1	1
20501654	2010-Jul-23	hsa-miR-93																												13	14	15					1	0
20018759	2010-Jan-5	hsa-miR-93																											12	13	14						1	0
22120965	2012-Feb	hsa-miR-92b																															16	17	18		1	1
19523330	2009	hsa-miR-92b
21030610	2011-Jan	hsa-miR-92b																													14	15	16				1	0
17627275	2007-Aug-8	hsa-miR-92b																				8.2	9	9.1	9.2	10											1	0
21518471	2011-Apr	hsa-miR-92b																														15	16	17			1	0
22829753	2012	hsa-miR-92b
19544458	2009-Jul	hsa-miR-92b																										11	12	13							1	0
18624795	2009-Jul	hsa-miR-92b																										11	12	13							1	0
21572098	2011-Jul	hsa-miR-92b																														15	16	17			1	0
20528768	2010-Oct	hsa-miR-92b																													14	15	16				1	0
18729083	2008-Oct-15	hsa-miR-92b																								10	10.1	11	12								1	0
22451425	2012-May-10	hsa-miR-92a																																17	18		1	1
20518884	2010-May	hsa-miR-92a																												13	14	15					1	1
21195052	2011-Feb-4	hsa-miR-92a																													14	15	16				1	1
19876917	2010-Jul-1	hsa-miR-92a																												13	14	15					1	1
22094284	2012-Feb	hsa-miR-92a																															16	17	18		1	1
21737570	2011-Oct	hsa-miR-92a																															16	17			1	1
20299512	2010-Jun-10	hsa-miR-92a																												13	14	15					1	1
21551242	2011-Jul	hsa-miR-92a																														15	16	17			1	1
22099053	2012-Mar	hsa-miR-92a																															16	17	18		1	1
21883694	2011-Dec	hsa-miR-92a																															16	17	18		1	1
20959496	2011-May-1	hsa-miR-92a																														15	16	17			1	1
21406335	2011-Jun	hsa-miR-92a																														15	16	17			1	1
19956872	2010-Jan	hsa-miR-92a																											12	13	14						1	1
22776000	2012-Aug	hsa-miR-92a																																17	18	19	1	1
22412975	2012	hsa-miR-92a
21200023	2011-Mar-17	hsa-miR-92a																													14	15	16				1	1
22153007	2011-Dec	hsa-miR-92a																															16	17	18		1	1
20639536	2010-Nov	hsa-miR-92a																													14	15	16				1	1
20548249	2010-Aug	hsa-miR-92a																												13	14	15	16				1	1
21383985	2011	hsa-miR-92a
22661558	2012-Sep	hsa-miR-92a																																17	18	19	1	1
21098710	2010-Dec-1	hsa-miR-92a																													14	15	16				1	1
22563438	2012	hsa-miR-92a
21960059	2012-Apr	hsa-miR-92a																																17	18		1	1
20883153	2010-Dec	hsa-miR-92a																													14	15	16				1	1
21148309	2011-Mar-25	hsa-miR-92a																													14	15	16				1	1
19460962	2009-Jun-26	hsa-miR-92a																										11	12	13							1	1
22158052	2012-Mar	hsa-miR-92a																															16	17	18		1	1
22162950	2011-Dec	hsa-miR-92a																															16	17	18		1	1
22482439	2012-Apr	hsa-miR-92a																																17	18		1	1
20980922	2010-Dec	hsa-miR-92a																													14	15	16				1	1
19578755	2009-Aug	hsa-miR-92a																										11	12	13							1	1
22890560	2012-Sep	hsa-miR-92a																																17	18	19	1	1
20949564	2011-Aug-1	hsa-miR-92a																															16	17			1	1
21768538	2011-Aug-2	hsa-miR-92a																															16	17			1	1
20528768	2010-Oct	hsa-miR-92a																													14	15	16				1	1
21955497		hsa-miR-92a
22617246	2012-Jul	hsa-miR-92a																																17	18		1	1
19440243	2009	hsa-miR-92a
21796614	2012-Jun-1	hsa-miR-92a																																17	18		1	1
21471310	2011-Jul	hsa-miR-92a																														15	16	17			1	1
19664672	2009-Dec	hsa-miR-92a																											12	13	14						1	1
21572098	2011-Jul	hsa-miR-92a																														15	16	17			1	1
21922590	2012-Jan	hsa-miR-92a																															16	17	18		1	1
22267480	2012-Apr	hsa-miR-92a																																17	18		1	1
19887902	2009-Dec	hsa-miR-92a																											12	13	14						1	1
21303527	2011	hsa-miR-923
20460378	2010-Jul-9	hsa-miR-923																												13	14	15					0	0
22610076	2012-Jul	hsa-miR-923																																17	18		0	0
19931512	2010-Jan-1	hsa-miR-920																											12	13	14						1	0
20518884	2010-May	hsa-miR-92																												13	14	15					0	1
17653614	2007-Nov	hsa-miR-92																					9	9.1	9.2	10											1	1
21271217	2011-Apr	hsa-miR-92																														15	16	17			0	1
22959509	2012-Dec	hsa-miR-92																																	18	19	0	1
19287466	2009-Apr	hsa-miR-92																										11	12	13							0	1
22587342	2012	hsa-miR-92
21883694	2011-Dec	hsa-miR-92																															16	17	18		0	1
19287964	2009-Apr	hsa-miR-92																										11	12	13							0	1
21244772		hsa-miR-92
20484043	2010-Jun-1	hsa-miR-92																												13	14	15					0	1
17683260	2007-Jun	hsa-miR-92																			8.1	8.2	9	9.1	9.2												1	0
20413677	2010-Jul	hsa-miR-92																												13	14	15					0	1
18582896	2008-Aug	hsa-miR-92																								10	10.1	11									0	1
19201770	2009-Oct	hsa-miR-92																											12	13	14						0	1
21642990	2011-Jul	hsa-miR-92																														15	16	17			0	1
16461460	2006-Feb-14	hsa-miR-92														5.1	6	7	7.1	8																	1	0
21628394	2011-Jul	hsa-miR-92																														15	16	17			0	1
17904311	2007-Dec-1	hsa-miR-92																					9	9.1	9.2	10	10.1										1	1
21751348	2011-Sep	hsa-miR-92																															16	17			0	1
20660482	2010-Nov	hsa-miR-92																													14	15	16				0	1
20716963	2010-Oct-1	hsa-miR-92																													14	15	16				0	1
19608627	2009-Nov	hsa-miR-92																											12	13	14						0	1
22498172	2012-May-15	hsa-miR-92																																17	18		0	1
21664042	2011-Oct-1	hsa-miR-92																															16	17			0	1
19933089	2009-Nov	hsa-miR-92																											12	13	14						0	1
17539773	2007-Jun	hsa-miR-92																			8.1	8.2	9	9.1	9.2												1	0
22037549	2012-Jan	hsa-miR-92																															16	17	18		0	1
18648749	2008-Dec	hsa-miR-92																									10.1	11	12								0	1
19336759	2009-May-28	hsa-miR-92																										11	12	13							0	1
21955497		hsa-miR-92
19196975	2009-Feb-24	hsa-miR-92																									10.1	11	12								0	1
22964854	2012-Nov	hsa-miR-92																																	18	19	0	1
19440243	2009	hsa-miR-92
17558416	2007-Jul	hsa-miR-92																				8.2	9	9.1	9.2												1	0
22952885	2012	hsa-miR-92
17327404	2007-Jun-1	hsa-miR-92																			8.1	8.2	9	9.1	9.2												1	0
22729947	2012-Sep	hsa-miR-92																																17	18	19	0	1
21572098	2011-Jul	hsa-miR-92																														15	16	17			0	1
17384677	2007-Sep-6	hsa-miR-92																				8.2	9	9.1	9.2	10											1	1
18408260	2008	hsa-miR-92
17575136	2007-Jun-15	hsa-miR-92																			8.1	8.2	9	9.1	9.2												1	0
11963730	2002-Feb	hsa-miR-92
21112562	2010-Dec-3	hsa-miR-92																													14	15	16				0	1
19956200	2010-Feb	hsa-miR-9																											12	13	14						1	0
21957233	2011-Sep-28	hsa-miR-9																															16	17			1	0
22131135	2012-Jan	hsa-miR-9																															16	17	18		1	1
22282464	2012-Mar-15	hsa-miR-9																															16	17	18		1	1
20624818	2010-Nov	hsa-miR-9																													14	15	16				1	0
19118166	2008-Dec-31	hsa-miR-9																									10.1	11	12								1	0
20177053	2010-Apr-16	hsa-miR-9																												13	14	15					1	0
20473869	2011-Feb-1	hsa-miR-9																													14	15	16				1	0
22138609	2012-Jun	hsa-miR-9																																17	18		1	1
21562850	2012-Jun	hsa-miR-9																																17	18		1	1
19702828	2009-Oct	hsa-miR-9																											12	13	14						1	0
22286762	2012-Nov-29	hsa-miR-9																																	18	19	0	1
18624795	2009-Jul	hsa-miR-9																										11	12	13							1	0
20966935	2011-Jan	hsa-miR-9																													14	15	16				1	0
20362537	2010-Apr-2	hsa-miR-9																												13	14	15					1	0
20930934	2010	hsa-miR-9
22364258	2012-Aug-1	hsa-miR-9																																17	18	19	1	1
21368052	2011-Mar-2	hsa-miR-9																													14	15	16				1	0
21385897	2011-May-1	hsa-miR-9																														15	16	17			1	0
21858175	2011	hsa-miR-9
22342941	2012-May	hsa-miR-9																																17	18		1	1
22407237	2012-Jun	hsa-miR-9																																17	18		1	1
19525145	2009-Aug	hsa-miR-9																										11	12	13							1	0
19406203	2009-Aug-7	hsa-miR-9																										11	12	13							1	0
21395977	2011-May	hsa-miR-9																														15	16	17			1	0
22849325	2012-Nov-1	hsa-miR-9																																	18	19	0	1
22585398	2012-Aug	hsa-miR-9																																17	18	19	1	1
22829753	2012	hsa-miR-9
20309880	2011-Jan-1	hsa-miR-9																													14	15	16				1	0
16718610	2006-Jun	hsa-miR-9																7	7.1	8	8.1																1	0
18977315	2009-Feb	hsa-miR-9																									10.1	11	12								1	0
22133638	2012-Jan	hsa-miR-9																															16	17	18		1	1
22995917	2012-Nov-9	hsa-miR-9																																	18	19	0	1
19289835	2009-Mar-31	hsa-miR-9																									10.1	11	12	13							1	0
20102618	2010	hsa-miR-9
20124485	2010-Feb-15	hsa-miR-9																											12	13	14						1	0
19852036	2009-Dec	hsa-miR-9																											12	13	14						1	0
21807765	2011-Oct-15	hsa-miR-9																															16	17			1	0
18442408	2008	hsa-miR-9
22020966	2012-Aug-15	hsa-miR-9																																17	18	19	1	1
22801550	2012-Aug-1	hsa-miR-9																																17	18	19	1	1
18667155	2008-Jul-31	hsa-miR-9																								10	10.1	11									1	0
19396864	2009-Jul	hsa-miR-9																										11	12	13							1	0
22773185	2012-Aug-29	hsa-miR-9																																17	18	19	1	1
18023200	2007-Dec	hsa-miR-9																					9	9.1	9.2	10	10.1										1	0
19962448	2010-Feb	hsa-miR-9																											12	13	14						1	0
19074725	2009-Apr-30	hsa-miR-9																										11	12	13							1	0
20676129	2010-Oct-21	hsa-miR-9																													14	15	16				1	0
23019418	2012-Sep	hsa-miR-9																																17	18	19	1	1
18768788	2008-Sep-9	hsa-miR-9																								10	10.1	11	12								1	0
22727464	2012-Sep	hsa-miR-9																																17	18	19	1	1
17260156	2007-Mar	hsa-miR-9																		8	8.1	8.2	9	9.1													1	0
21225631	2011-Dec-1	hsa-miR-9																															16	17	18		1	1
22416132	2012-May-11	hsa-miR-9																																17	18		1	1
23001183	2012-Oct	hsa-miR-9																																17	18	19	1	1
19521961	2009-Dec-1	hsa-miR-9																											12	13	14						1	0
19531230	2009	hsa-miR-9
21917081	2011-Dec	hsa-miR-9																															16	17	18		1	1
18973228	2009-Feb-1	hsa-miR-9																									10.1	11	12								1	0
19008124	2009-Apr	hsa-miR-9																										11	12	13							1	0
22564723	2012-Jul	hsa-miR-9																																17	18		1	1
21109969	2011-Jan	hsa-miR-9																													14	15	16				1	0
20947512	2010-Dec-31	hsa-miR-9																													14	15	16				1	0
19458943	2009	hsa-miR-9
23156677		hsa-miR-9
21753754	2011-Aug-11	hsa-miR-9																															16	17			1	0
16831872	2006-Sep-15	hsa-miR-9																7	7.1	8	8.1	8.2															1	0
20806079	2010	hsa-miR-9
17629564	2007-Sep	hsa-miR-9																				8.2	9	9.1	9.2	10											1	0
17948228	2008-Jan	hsa-miR-9																					9	9.1	9.2	10	10.1										1	0
19846291	2009-Oct	hsa-miR-9																											12	13	14						1	0
21288303	2011-Apr	hsa-miR-9																														15	16	17			1	0
22524533	2012-Aug	hsa-miR-9																																17	18	19	1	1
20857148	2011-Mar	hsa-miR-9																													14	15	16				1	0
19010987	2009-Feb	hsa-miR-9																									10.1	11	12								1	0
22664743	2012-Aug	hsa-miR-9																																17	18	19	1	1
22082152	2012-Jul	hsa-miR-9																																17	18		1	1
18686603	2008-Jun	hsa-miR-9																							9.2	10	10.1	11									1	0
20519629	2010-Sep-2	hsa-miR-9																													14	15	16				1	0
22906743	2012-Sep-14	hsa-miR-9																																17	18	19	1	1
19692421	2009-Oct	hsa-miR-9																											12	13	14						1	0
19162004	2009-Mar-15	hsa-miR-9																									10.1	11	12	13							1	0
21697652		hsa-miR-9
17379214	2007-Apr-17	hsa-miR-9																		8	8.1	8.2	9	9.1													1	0
22253472	2012-Apr	hsa-miR-9																																17	18		1	1
22294488	2012-Jul	hsa-miR-9																																17	18		1	1
21694772	2011	hsa-miR-9
22122052	2010-Oct	hsa-miR-9																													14	15	16				1	0
22024754	2011-Dec	hsa-miR-9																															16	17	18		1	1
19549897	2009-Jul-15	hsa-miR-9																										11	12	13							1	0
20173740	2010-Mar	hsa-miR-9																												13	14						1	0
21684288	2011-Sep	hsa-miR-9																															16	17			1	0
19114653	2009-Jan-6	hsa-miR-9																									10.1	11	12								1	0
21569708	2011-Apr	hsa-miR-9																														15	16	17			1	0
21857646	2011-Oct-19	hsa-miR-9																															16	17			1	0
17314675	2007-Feb-12	hsa-miR-9																		8	8.1	8.2	9	9.1													1	0
20028871	2010-Jan-1	hsa-miR-9																											12	13	14						1	0
22825752	2012-Sep	hsa-miR-9																																17	18	19	1	1
19572217	2010-Sep	hsa-miR-9																													14	15	16				1	0
22761433	2012-Aug-24	hsa-miR-9																																17	18	19	1	1
21931274	2011-Oct-1	hsa-miR-9																															16	17			1	0
21464588	2011-May-31	hsa-miR-9																														15	16	17			1	0
20173743	2010-Mar	hsa-miR-9																												13	14						1	0
22723919	2012	hsa-miR-9
19779253	2009-Sep	hsa-miR-9																											12	13	14						1	0
19775293	2010-May	hsa-miR-9																												13	14	15					1	0
22420006	2012-Jun	hsa-miR-9																																17	18		1	1
21803762	2011-Oct	hsa-miR-9																															16	17			1	0
18583325	2008-Jul	hsa-miR-9																							9.2	10	10.1	11									1	0
22218763	2012-Feb	hsa-miR-9																															16	17	18		1	1
23000453	2012-Dec-10	hsa-miR-9																																	18	19	0	1
21123372	2011-Feb	hsa-miR-9																													14	15	16				1	0
21720722	2012-Feb	hsa-miR-9																															16	17	18		1	1
21235780	2011	hsa-miR-9
21531766	2011-May-1	hsa-miR-9																														15	16	17			1	0
21572107	2011-Aug	hsa-miR-9																															16	17			1	0
21343391	2011-Mar-1	hsa-miR-9																													14	15	16				1	0
22470100	2012-Jul	hsa-miR-892a																																17	18		1	0
20947150	2011-Jan	hsa-miR-886-5p																													14	15	16				1	0
22026534	2012-Feb	hsa-miR-886-3p																															16	17	18		0	0
22764244	2012-Jul-4	hsa-miR-886-3p																																17	18		0	0
21179442	2010	hsa-miR-886-3p
21998631	2011	hsa-miR-886-3p
21831363	2011-Sep-9	hsa-miR-885-5p																															16	17			1	0
20818339	2010-Dec	hsa-miR-885-5p																													14	15	16				1	0
21687927	2011-Oct	hsa-miR-885-5p																															16	17			1	0
20815808	2011-Mar	hsa-miR-885-5p																													14	15	16				1	0
21233845	2011-Jun	hsa-miR-885-5p																														15	16	17			1	0
22071691	2011-Nov-15	hsa-miR-885-3p																															16	17	18		1	0
19396864	2009-Jul	hsa-miR-885-3p																										11	12	13							1	0
21914725	2012-Jan	hsa-miR-877																															16	17	18		1	1
22745731	2012	hsa-miR-874
21847129	2011-Sep-6	hsa-miR-874																															16	17			1	0
22087292	2011	hsa-miR-873
22496815	2012	hsa-miR-873
21912681	2011	hsa-miR-873
19897480	2010-Jan-8	hsa-miR-802																											12	13	14						1	0
22042248	2011	hsa-miR-802
20558762	2010-Sep	hsa-miR-802																													14	15	16				1	0
21081842		hsa-miR-802
18387358	2008-Jun-6	hsa-miR-802																							9.2	10	10.1	11									1	0
21527530	2011-Jun-23	hsa-miR-802																														15	16	17			1	0
21566059	2011-Jun	hsa-miR-802																														15	16	17			1	0
21743970	2011-Oct	hsa-miR-766																															16	17			1	0
22642222	2012-Aug	hsa-miR-765																																17	18	19	1	0
19370765	2009-Jul	hsa-miR-765																										11	12	13							1	0
20818339	2010-Dec	hsa-miR-765																													14	15	16				1	0
20883153	2010-Dec	hsa-miR-765																													14	15	16				1	0
20348243	2010-May	hsa-miR-760																												13	14	15					1	0
20677013	2010-Oct	hsa-miR-759																													14	15	16				1	0
22274626	2012-Apr	hsa-miR-758																																17	18		1	0
21743970	2011-Oct	hsa-miR-758																															16	17			1	0
21885853	2011-Nov	hsa-miR-758																															16	17	18		1	0
22432036	2012	hsa-miR-744
21637912	2011-Sep	hsa-miR-744																															16	17			1	0
21991303	2011	hsa-miR-744
22642222	2012-Aug	hsa-miR-720																																17	18	19	1	0
21897369	2011-Oct-19	hsa-miR-720																															16	17			1	0
21649547	2011-Aug	hsa-miR-720																															16	17			1	0
21865341	2011-Nov-24	hsa-miR-711																															16	17	18		1	0
18923441	2009-Feb	hsa-miR-708																									10.1	11	12								1	0
21133599	2010	hsa-miR-708
21852381	2011-Oct-1	hsa-miR-708																															16	17			1	0
22552290	2012-Jul-15	hsa-miR-708																																17	18		1	1
20526284	2010-Aug	hsa-miR-708																												13	14	15	16				1	0
22393979	2011	hsa-miR-708
21926415	2011-Dec-15	hsa-miR-708																															16	17	18		1	1
20445018	2010-Jul-22	hsa-miR-708																												13	14	15					1	0
21402790	2011-Mar-21	hsa-miR-708																													14	15	16				1	0
20028859	2010-Jan-1	hsa-miR-708																											12	13	14						1	0
22573352	2012-Jul-1	hsa-miR-708																																17	18		1	1
21454924	2011-Mar	hsa-miR-7																													14	15	16				1	0
10404045	1999-Jul	hsa-miR-7
22686440	2012-Aug	hsa-miR-7																																17	18	19	1	1
20099276	2010-Oct-15	hsa-miR-7																													14	15	16				1	0
21399894	2012-Jan	hsa-miR-7																															16	17	18		1	1
19892711	2010-Jan-8	hsa-miR-7																											12	13	14						1	0
21750649	2011	hsa-miR-7
21676478	2011-Oct	hsa-miR-7																															16	17			1	0
21743493	2012-Feb-23	hsa-miR-7																															16	17	18		1	1
19073608	2009-Feb-27	hsa-miR-7																									10.1	11	12								1	0
19628698	2009-Aug-4	hsa-miR-7																										11	12	13							1	0
21213105	2010-Dec	hsa-miR-7																													14	15	16				1	0
22675342	2012	hsa-miR-7
21156648	2011-Feb-1	hsa-miR-7																													14	15	16				1	0
21778212	2011-Oct	hsa-miR-7																															16	17			1	0
22142808	2012-Feb	hsa-miR-7																															16	17	18		1	1
21592959	2011-Jul-15	hsa-miR-7																														15	16	17			1	0
19127597	2009-May-1	hsa-miR-7																										11	12	13							1	0										1.1	1.2
18977315	2009-Feb	hsa-miR-7																									10.1	11	12								1	0
22523595	2012	hsa-miR-7
22352917	2012	hsa-miR-7
12902549	2003-Sep-29	hsa-miR-7	1	1.1	1.2	1.3	1.4	1.5	2	2.1																											1	0
18922890	2008-Oct-15	hsa-miR-7																								10	10.1	11	12								1	0
20106983	2010-Apr-23	hsa-miR-7																												13	14	15					1	0
21468006	2011-Jun	hsa-miR-7																														15	16	17			1	0
22139078	2012-Aug-30	hsa-miR-7																																17	18	19	1	1
15741182	2005	hsa-miR-7
22705304	2012-Jul-20	hsa-miR-7																																17	18		1	1
20978205	2010-Nov-1	hsa-miR-7																													14	15	16				1	0
22498172	2012-May-15	hsa-miR-7																																17	18		1	1
21761362	2010-Dec	hsa-miR-7																													14	15	16				1	0
20931396	2011	hsa-miR-7
18483236	2008-May-15	hsa-miR-7																							9.2	10	10.1	11									1	0
19953537	2010-Jun	hsa-miR-7																												13	14	15					1	0
19396864	2009-Jul	hsa-miR-7																										11	12	13							1	0
22188669	2012-Feb	hsa-miR-7																															16	17	18		1	1
18086561	2008-Feb-22	hsa-miR-7																						9.1	9.2	10	10.1										1	0
21723171	2011-Aug-5	hsa-miR-7																															16	17			1	0
22040413	2011-Sep	hsa-miR-7																															16	17			1	0
22492316	2012-Dec-15	hsa-miR-7																																	18	19	0	1
22234835	2012-Jun	hsa-miR-7																																17	18		1	1
22761427	2012-Aug-24	hsa-miR-7																																17	18	19	1	1
22876288	2012	hsa-miR-7
21113793	2011-Apr	hsa-miR-7																														15	16	17			1	0
20385090	2010-Apr-9	hsa-miR-7																												13	14	15					1	0
21912681	2011	hsa-miR-7
22304369	2012-Mar	hsa-miR-7																															16	17	18		1	1
21167223	2011-Jan-20	hsa-miR-7																													14	15	16				1	0
22822053	2012-Sep-7	hsa-miR-7																																17	18	19	1	1
21400511	2012-Mar-1	hsa-miR-7																															16	17	18		1	1
21553140	2011-Nov	hsa-miR-7																															16	17	18		1	1
20230785	2010-Apr-16	hsa-miR-7																												13	14	15					1	0
20819078	2010-Nov-15	hsa-miR-7																													14	15	16				1	0
22245218	2012-May	hsa-miR-7																																17	18		1	1
22120825	2011-Dec	hsa-miR-7																															16	17	18		1	1
21712475	2011-Sep	hsa-miR-7																															16	17			1	0
18755890	2008-Sep-2	hsa-miR-7																								10	10.1	11	12								1	0
19135553	2009-Apr	hsa-miR-7																										11	12	13							1	0
21219233	2011-Feb	hsa-miR-7																													14	15	16				1	0
22102413	2012-Jan-6	hsa-miR-675																															16	17	18		1	1
18587395	2008-Aug	hsa-miR-675																								10	10.1	11									1	0
20529846	2010-Aug-6	hsa-miR-675																												13	14	15	16				1	0
19926638	2010-Mar	hsa-miR-675																												13	14						1	0
21471143	2011-Jun	hsa-miR-675																														15	16	17			1	0
22527881	2012-Oct	hsa-miR-675																																17	18	19	1	1
22366961	2012-May	hsa-miR-671-5p																																17	18		1	1
21563230	2011-Aug	hsa-miR-671-5p																															16	17			1	1
21649547	2011-Aug	hsa-miR-671-5p																															16	17			1	1
22637644	2012-Apr-15	hsa-miR-671																																17	18		0	1
21964070	2011-Nov-2	hsa-miR-671																															16	17	18		0	1
21725593	2011-Nov	hsa-miR-668																															16	17	18		1	0
19763159	2009-Sep	hsa-miR-664																											12	13	14						1	0
20886220	2011-Jan	hsa-miR-663b																													14	15	16				1	0
21865341	2011-Nov-24	hsa-miR-663b																															16	17	18		1	0
21078297	2010-Dec-17	hsa-miR-663																													14	15	16				1	0
17948228	2008-Jan	hsa-miR-663																					9	9.1	9.2	10	10.1										1	0
20485490	2010	hsa-miR-663
19022373	2009-Jan-15	hsa-miR-663																									10.1	11	12								1	0
20606251	2010-Jun	hsa-miR-663																												13	14	15					1	0
20622002	2010-Sep	hsa-miR-663																													14	15	16				1	0
20423455	2010-May	hsa-miR-663																												13	14	15					1	0
19475566	2009-Oct	hsa-miR-663																											12	13	14						1	0
22249270	2012-Oct-11	hsa-miR-663																																17	18	19	1	1
20637737	2010-Dec-15	hsa-miR-663																													14	15	16				1	0
20514450	2010-Jul	hsa-miR-663																												13	14	15					1	0
21518471	2011-Apr	hsa-miR-663																														15	16	17			1	0
21378144	2011-May	hsa-miR-663																														15	16	17			1	0
21235780	2011	hsa-miR-663
22089542	2012-Feb	hsa-miR-663																															16	17	18		1	1
22393947	2011	hsa-miR-663
21917534	2011-Dec	hsa-miR-663																															16	17	18		1	1
21518431	2011	hsa-miR-663
22042811	2011-Dec	hsa-miR-663																															16	17	18		1	1
19664672	2009-Dec	hsa-miR-661																											12	13	14						1	0
19584269	2009-Jul-15	hsa-miR-661																										11	12	13							1	0
20022949	2010-Mar-5	hsa-miR-661																												13	14						1	0
20543867	2010-Aug-5	hsa-miR-661																												13	14	15	16				1	0
19022373	2009-Jan-15	hsa-miR-660																									10.1	11	12								1	0
22610076	2012-Jul	hsa-miR-660																																17	18		1	1
22763947	2012-Nov	hsa-miR-660																																	18	19	0	1
21047645	2011-Jan-15	hsa-miR-659																													14	15	16				1	0
18723524	2008-Dec-1	hsa-miR-659																									10.1	11	12								1	0
19454234	2009-Apr-15	hsa-miR-658																										11	12	13							1	0
21903498	2012-May	hsa-miR-658																																17	18		1	0
20028859	2010-Jan-1	hsa-miR-657																											12	13	14						1	0
18602895	2008-Sep-12	hsa-miR-657																								10	10.1	11	12								1	0
18281269	2008-May	hsa-miR-656																							9.2	10	10.1	11									1	0
22568334	2012-Apr	hsa-miR-654-5p																																17	18		1	1
21343391	2011-Mar-1	hsa-miR-654-5p																													14	15	16				1	1
20554777	2010-Sep	hsa-miR-654																													14	15	16				0	1
22276136	2012	hsa-miR-652
22412969	2012	hsa-miR-652
21738743	2011	hsa-miR-652
22427379	2012-Jun	hsa-miR-650																																17	18		1	0
21352815	2011-Mar-25	hsa-miR-650																													14	15	16				1	0
21543894	2011-Jun-1	hsa-miR-650																														15	16	17			1	0
19246621	2009-May	hsa-miR-650																										11	12	13							1	0
20381459	2010-Apr-30	hsa-miR-650																												13	14	15					1	0
22524533	2012-Aug	hsa-miR-650																																17	18	19	1	0
21170085	2011-Apr-21	hsa-miR-650																														15	16	17			1	0
22234685	2012-Mar-1	hsa-miR-650																															16	17	18		1	0
22231906	2012-May	hsa-miR-648																																17	18		1	0
21703393	2011-Jul	hsa-miR-647																														15	16	17			1	0
20028859	2010-Jan-1	hsa-miR-647																											12	13	14						1	0
20678503	2010-Sep-24	hsa-miR-646																													14	15	16				1	0
21128281	2011-Oct-1	hsa-miR-646																															16	17			1	0
21354599	2011-Jun-1	hsa-miR-645																														15	16	17			1	0
22661708	2012-Jul-20	hsa-miR-642a																																17	18		1	1
22908221	2012-Oct-12	hsa-miR-642																																17	18	19	0	1
19717645	2009-Oct-29	hsa-miR-640																											12	13	14						1	0
21303527	2011	hsa-miR-638
19440243	2009	hsa-miR-638
19475566	2009-Oct	hsa-miR-638																											12	13	14						1	0
20485490	2010	hsa-miR-638
21518471	2011-Apr	hsa-miR-638																														15	16	17			1	0
22295894	2012-May	hsa-miR-638																																17	18		1	0
22048643	2012-Feb	hsa-miR-638																															16	17	18		1	0
21722265	2011-Oct	hsa-miR-638																															16	17			1	0
22610076	2012-Jul	hsa-miR-638																																17	18		1	0
20006370	2010-Mar-1	hsa-miR-638																												13	14						1	0
20332227	2010-Apr-1	hsa-miR-638																												13	14	15					1	0
22042811	2011-Dec	hsa-miR-638																															16	17	18		1	0
21809363	2011-Dec	hsa-miR-637																															16	17	18		1	0
21880893	2011-Nov	hsa-miR-637																															16	17	18		1	0
21761344	2011-Jun	hsa-miR-636																														15	16	17			1	0
21343391	2011-Mar-1	hsa-miR-634																													14	15	16				1	0
22710984	2012-Sep	hsa-miR-632																																17	18	19	1	0
20881232	2010-Dec	hsa-miR-631																													14	15	16				1	0
22942087	2012-Aug	hsa-miR-630																																17	18	19	1	0
22356768	2012-Mar-15	hsa-miR-630																															16	17	18		1	0
20028859	2010-Jan-1	hsa-miR-630																											12	13	14						1	0
20145152	2010-Mar-1	hsa-miR-630																												13	14						1	0
20859756	2010-Dec	hsa-miR-630																													14	15	16				1	0
21274007	2011-Jul	hsa-miR-630																														15	16	17			1	0
22114071	2012-Feb	hsa-miR-629
19760605	2009-Dec	hsa-miR-629
22153071	2011-Dec-9	hsa-miR-629
19946373	2009	hsa-miR-629
22015065	2012-Mar	hsa-miR-628-5p																															16	17	18		1	0
20332227	2010-Apr-1	hsa-miR-628-5p																												13	14	15					1	0
22087245	2011	hsa-miR-628-3p
20466808	2010-Sep	hsa-miR-628																													14	15	16				0	1
22617246	2012-Jul	hsa-miR-625-3p																																17	18		1	1
22677169	2012-Jul-30	hsa-miR-625																																17	18		1	1
22675530	2012	hsa-miR-625
22942087	2012-Aug	hsa-miR-624
20332481	2010-Feb	hsa-miR-623																											12	13	14						1	0
22016468	2012-Jan	hsa-miR-622																															16	17	18		1	0
21528065	2011-Apr-14	hsa-miR-622																														15	16	17			1	0
20859756	2010-Dec	hsa-miR-622																													14	15	16				1	0
18820673	2008-Dec	hsa-miR-621																									10.1	11	12								1	0
20348243	2010-May	hsa-miR-618																												13	14	15					1	0
22074121	2012-Mar	hsa-miR-618																															16	17	18		1	0
21743970	2011-Oct	hsa-miR-617																															16	17			1	0
22558167	2012	hsa-miR-6165
19664672	2009-Dec	hsa-miR-616
21224345	2011-Jan-15	hsa-miR-616
22819824	2012-Sep-21	hsa-miR-615-5p																																17	18	19	1	0
19396864	2009-Jul	hsa-miR-615-3p																										11	12	13							1	1
18791127	2008-Nov	hsa-miR-615-3p																								10	10.1	11	12								1	1
21565892	2011-Jun-1	hsa-miR-615-3p																														15	16	17			1	1
22089542	2012-Feb	hsa-miR-615																															16	17	18		0	1
20859756	2010-Dec	hsa-miR-615																													14	15	16				0	1
22231906	2012-May	hsa-miR-614																																17	18		1	0
21310851	2011-Apr	hsa-miR-613																														15	16	17			1	0
22043311	2011	hsa-miR-613
20417621	2010-May-28	hsa-miR-612																												13	14	15					1	0
22189055	2012-Aug	hsa-miR-610																																17	18	19	1	0
22586447	2012	hsa-miR-608
17941804	2008-Jan	hsa-miR-608																					9	9.1	9.2	10	10.1										1	0
21149267	2011-Apr	hsa-miR-608																														15	16	17			1	0
21984125	2011-Nov	hsa-miR-608																															16	17	18		1	0
21609763	2011-Jun	hsa-miR-608																														15	16	17			1	0
21209110	2011-Mar	hsa-miR-608																													14	15	16				1	0
19763159	2009-Sep	hsa-miR-605																											12	13	14						1	0
19336450	2009-Jul	hsa-miR-605																										11	12	13							1	0
21671485	2011-May	hsa-miR-605																														15	16	17			1	0
21976437	2012-Oct	hsa-miR-605																																17	18	19	1	0
21217645	2011-Feb-2	hsa-miR-605																													14	15	16				1	0
21563230	2011-Aug	hsa-miR-605																															16	17			1	0
22074121	2012-Mar	hsa-miR-605																															16	17	18		1	0
20364114	2010-May-15	hsa-miR-602																												13	14	15					1	0
19889580	2009-Dec	hsa-miR-601																											12	13	14						1	0
19617918	2009	hsa-miR-599
21235780	2011	hsa-miR-596
20461757	2010-Jul	hsa-miR-596																												13	14	15					1	0
19396864	2009-Jul	hsa-miR-595																										11	12	13							1	0
19475566	2009-Oct	hsa-miR-595																											12	13	14						1	0
22894925	2012-Nov	hsa-miR-595																																	18	19	1	0
21170987	2011-Nov-1	hsa-miR-593
22362728	2012-May	hsa-miR-592																																17	18		1	0
21694772	2011	hsa-miR-592
21498633	2011-Jun-1	hsa-miR-591																														15	16	17			1	0
22015065	2012-Mar	hsa-miR-590-5p																															16	17	18		1	1
22684895	2012-Jun	hsa-miR-590-5p																																17	18		1	1
22266859	2012-Oct-11	hsa-miR-590-5p																																17	18	19	1	1
19811318	2009	hsa-miR-590-3p
21548758	2011-Jun	hsa-miR-590-3p																														15	16	17			1	0
20075166	2010-Mar	hsa-miR-590																												13	14						0	1
23222520	2012-Dec-20	hsa-miR-590																																	18	19	0	1
21548758	2011-Jun	hsa-miR-590																														15	16	17			0	1
19664672	2009-Dec	hsa-miR-589
21418177	2011-May	hsa-miR-589
21687927	2011-Oct	hsa-miR-586																															16	17			1	0
20028859	2010-Jan-1	hsa-miR-585																											12	13	14						1	0
21795477	2011-Sep-1	hsa-miR-585																															16	17			1	0
19396864	2009-Jul	hsa-miR-584																										11	12	13							1	0
22332905	2012-Jun	hsa-miR-584																																17	18		1	1
18663355	2008-Nov-6	hsa-miR-584																								10	10.1	11	12								1	0
20227111	2010-Oct	hsa-miR-584																													14	15	16				1	0
21119662	2011-Jan-18	hsa-miR-584																													14	15	16				1	0
19665576	2010-Aug	hsa-miR-584																												13	14	15	16				1	0
20859756	2010-Dec	hsa-miR-584																													14	15	16				1	0
22536353	2012	hsa-miR-584
22318752	2012-Apr	hsa-miR-582-5p																																17	18		1	1
22306127	2012-Jul	hsa-miR-582-5p																																17	18		1	1
22114334	2012-Feb	hsa-miR-582-5p																															16	17	18		1	1
19864316	2010-Apr	hsa-miR-582-5p																												13	14	15					1	1
21063788	2011-Jun	hsa-miR-582-5p																														15	16	17			1	1
21063788	2011-Jun	hsa-miR-582-3p																														15	16	17			1	0
19396864	2009-Jul	hsa-miR-582																										11	12	13							0	1
19864316	2010-Apr	hsa-miR-582																												13	14	15					0	1
22266852	2012-Nov-22	hsa-miR-580																																	18	19	1	0
22389313	2012-May	hsa-miR-579																																17	18		1	0
21965044	2011-Nov	hsa-miR-579																															16	17	18		1	0
18729083	2008-Oct-15	hsa-miR-579																								10	10.1	11	12								1	0
22062548	2011-Dec-2	hsa-miR-5787																															16	17	18		0	0
19022373	2009-Jan-15	hsa-miR-575																									10.1	11	12								1	0
22642222	2012-Aug	hsa-miR-575																																17	18	19	1	0
22180294	2012-Feb	hsa-miR-574-5p																															16	17	18		1	0
22735917	2012-Sep	hsa-miR-574-5p																																17	18	19	1	0
21268075	2011-Feb	hsa-miR-574-5p																													14	15	16				1	0
21917534	2011-Dec	hsa-miR-574-5p																															16	17	18		1	0
22187671	2012-Mar	hsa-miR-574-5p																															16	17	18		1	0
21258252	2011-Mar	hsa-miR-574-5p																													14	15	16				1	0
22344312	2012-Mar	hsa-miR-574-5p																															16	17	18		1	0
22179486	2012-Apr	hsa-miR-574-3p																																17	18		1	1
22158052	2012-Mar	hsa-miR-574-3p																															16	17	18		1	1
20815808	2011-Mar	hsa-miR-574-3p																													14	15	16				1	1
21897369	2011-Oct-19	hsa-miR-574-3p																															16	17			1	1
22683180	2012-Aug	hsa-miR-574-3p																																17	18	19	1	1
21917534	2011-Dec	hsa-miR-574																															16	17	18		0	1
21258252	2011-Mar	hsa-miR-574																													14	15	16				0	1
22020071	2011-Nov-18	hsa-miR-5739																															16	17	18		0	0
22231906	2012-May	hsa-miR-572																																17	18		1	0
22610076	2012-Jul	hsa-miR-572																																17	18		1	0
21738743	2011	hsa-miR-572
22412969	2012	hsa-miR-571
20348243	2010-May	hsa-miR-570																												13	14	15					1	0
22190470	2012-Mar	hsa-miR-570																															16	17	18		1	1
20075166	2010-Mar	hsa-miR-569																												13	14						1	0
22348132	2012	hsa-miR-567
20075166	2010-Mar	hsa-miR-566																												13	14						1	0
22395483	2012-Apr	hsa-miR-566																																17	18		1	0
20357817	2010-Aug	hsa-miR-565																												13	14	15	16				0	0
21738743	2011	hsa-miR-564
19486885	2009-Aug-7	hsa-miR-559																										11	12	13							1	0
21498633	2011-Jun-1	hsa-miR-558																														15	16	17			1	0
18729083	2008-Oct-15	hsa-miR-558																								10	10.1	11	12								1	0
20859756	2010-Dec	hsa-miR-552																													14	15	16				1	0
21694772	2011	hsa-miR-552
22042419	2011-Oct-25	hsa-miR-552																															16	17			1	0
22469786	2012-Oct-1	hsa-miR-551a																																17	18	19	1	0
22366961	2012-May	hsa-miR-550
22395483	2012-Apr	hsa-miR-550
21743970	2011-Oct	hsa-miR-548d-5p																															16	17			1	0
19486885	2009-Aug-7	hsa-miR-548d-3p																										11	12	13							1	1
21946813	2012-Mar	hsa-miR-548d																															16	17	18		0	1
21738743	2011	hsa-miR-548d
21768308	2011-Sep	hsa-miR-548c-3p																															16	17			1	1
22057783	2012-May	hsa-miR-548c																																17	18		0	1
21057533	2011-Mar-17	hsa-miR-548a-5p																													14	15	16				1	0
22128589	2011-Aug	hsa-miR-548a																															16	17			0	1
22087245	2011	hsa-miR-545
23105110	2012-Dec-14	hsa-miR-544																																	18	19	0	1
22037351	2012-Jan	hsa-miR-544																															16	17	18		1	1
22052189	2012-Apr	hsa-miR-542-5p																																17	18		1	0
20466808	2010-Sep	hsa-miR-542-5p																													14	15	16				1	0
20473924	2010-Nov-15	hsa-miR-542-5p																													14	15	16				1	0
21125666	2011-Jan	hsa-miR-542-5p																													14	15	16				1	0
21310526	2011-Apr-1	hsa-miR-542-5p																														15	16	17			1	0
22426479	2012-Apr-6	hsa-miR-542-5p																																17	18		1	0
21756784	2011-May	hsa-miR-542-3p																														15	16	17			1	0
21860426	2012-Mar-29	hsa-miR-542-3p																															16	17	18		1	0
19088369	2008-Dec	hsa-miR-542-3p																									10.1	11	12								1	0
20728447	2010-Sep-24	hsa-miR-542-3p																													14	15	16				1	0
22581933	2012-Jul	hsa-miR-542-3p																																17	18		1	0
21822307	2012-Mar-22	hsa-miR-542-3p																															16	17	18		1	0
20818339	2010-Dec	hsa-miR-541																													14	15	16				1	0
18023200	2007-Dec	hsa-miR-541																					9	9.1	9.2	10	10.1										1	0
22395483	2012-Apr	hsa-miR-539																																17	18		1	1
21764280	2012-Jun	hsa-miR-539																																17	18		1	1
21273305	2011-Mar-31	hsa-miR-539																													14	15	16				1	0
20592104	2010-Sep	hsa-miR-539																													14	15	16				1	0
20818337	2010-Dec	hsa-miR-532-5p																													14	15	16				1	1
19336521	2009-May-1	hsa-miR-532-5p																										11	12	13							1	1
21998738	2011	hsa-miR-532-3p
20818337	2010-Dec	hsa-miR-532																													14	15	16				0	1
21513988	2011-May	hsa-miR-526b																														15	16	17			1	0
21513988	2011-May	hsa-miR-526a																														15	16	17			1	0
22251611		hsa-miR-526a
22283196	2012-May	hsa-miR-526a																																17	18		1	0
20731307	2010-May	hsa-miR-526a																												13	14	15					1	0
20706588	2010	hsa-miR-525-5p
22362728	2012-May	hsa-miR-525-3p																																17	18		1	1
21513988	2011-May	hsa-miR-525																														15	16	17			0	1
22251611		hsa-miR-525
20731307	2010-May	hsa-miR-525																												13	14	15					0	1
22871495	2012-Nov	hsa-miR-524-5p																																	18	19	1	1
21513988	2011-May	hsa-miR-524-5p																														15	16	17			1	1
18780563	2008	hsa-miR-523
21533135	2011	hsa-miR-522
22362728	2012-May	hsa-miR-522																																17	18		1	1
18668526	2008-Nov-1	hsa-miR-521																								10	10.1	11	12								1	0
18189265	2008-Jun-1	hsa-miR-520h																							9.2	10	10.1	11									1	0
22887864	2012-Oct	hsa-miR-520h																																17	18	19	1	0
18573883	2008-Sep	hsa-miR-520h																								10	10.1	11	12								1	0
21513988	2011-May	hsa-miR-520h																														15	16	17			1	0
19523330	2009	hsa-miR-520h
20731307	2010-May	hsa-miR-520h																												13	14	15					1	0
21219875	2011-Mar-15	hsa-miR-520h																													14	15	16				1	0
19435428	2010-Jan	hsa-miR-520h																											12	13	14						1	0
20097176	2010-Feb-19	hsa-miR-520h																											12	13	14						1	0
22251611		hsa-miR-520h
20628378	2010-Aug-10	hsa-miR-520h																												13	14	15	16				1	0
19825807	2009-Oct	hsa-miR-520h																											12	13	14						1	0
20501832	2010-Jun-15	hsa-miR-520h																												13	14	15					1	0
21244772		hsa-miR-520h
19432961	2009	hsa-miR-520g
21073496	2011-Jun	hsa-miR-520g																														15	16	17			1	0
21479368	2011-Jun	hsa-miR-520g																														15	16	17			1	0
22362728	2012-May	hsa-miR-520g																																17	18		1	0
20574151	2010-Aug-1	hsa-miR-520e																												13	14	15	16				1	0
22105365	2012-Aug-2	hsa-miR-520e																																17	18	19	1	0
18408260	2008	hsa-miR-520d
22128589	2011-Aug	hsa-miR-520d																															16	17			0	1
22383544	2012-Aug	hsa-miR-520c-3p																																17	18	19	1	1
22575509	2012-Jun-8	hsa-miR-520c-3p																																17	18		1	1
18373886	2008	hsa-miR-520c
21898400	2012-Feb	hsa-miR-520c																															16	17	18		0	1
18193036	2008-Feb	hsa-miR-520c																						9.1	9.2	10	10.1										1	1
20209130	2010	hsa-miR-520c
20346098	2010	hsa-miR-520c
22158050	2012-Sep-13	hsa-miR-520c																																17	18	19	0	1
22319632	2012	hsa-miR-520b
20574151	2010-Aug-1	hsa-miR-520b																												13	14	15	16				1	0
19109132	2009-Jan-1	hsa-miR-520b																									10.1	11	12								1	0
21343296	2011-Apr-15	hsa-miR-520b																														15	16	17			1	0
22894925	2012-Nov	hsa-miR-520a-5p																																	18	19	1	1
21513988	2011-May	hsa-miR-520a																														15	16	17			0	1
22251611		hsa-miR-520a
20731307	2010-May	hsa-miR-520a																												13	14	15					0	1
21513988	2011-May	hsa-miR-519e																														15	16	17			1	0
21140207	2011-Jun	hsa-miR-519e																														15	16	17			1	0
21513988	2011-May	hsa-miR-519d																														15	16	17			1	0
21703393	2011-Jul	hsa-miR-519d																														15	16	17			1	0
21506921	2011-Jun	hsa-miR-519d																														15	16	17			1	0
21524841	2011-Aug-28	hsa-miR-519d																															16	17			1	0
22345618	2012-Jun	hsa-miR-519d																																17	18		1	0
20057369	2010-Nov	hsa-miR-519d																													14	15	16				1	0
22262409	2012-Jul	hsa-miR-519d																																17	18		1	0
22283196	2012-May	hsa-miR-519c-5p																																17	18		1	1
21743970	2011-Oct	hsa-miR-519c-5p																															16	17			1	1
22887864	2012-Oct	hsa-miR-519c																																17	18	19	0	1
22283196	2012-May	hsa-miR-519c																																17	18		0	1
21743970	2011-Oct	hsa-miR-519c																															16	17			0	1
19825807	2009-Oct	hsa-miR-519c																											12	13	14						0	1
20233879	2010-Apr-1	hsa-miR-519c																												13	14	15					0	1
21219875	2011-Mar-15	hsa-miR-519c																													14	15	16				0	1
22981979	2012-Dec-10	hsa-miR-519b																																	18	19	0	1
22575509	2012-Jun-8	hsa-miR-519a-3p																																17	18		1	1
22672989	2012-Jul	hsa-miR-519a																																17	18		1	1
21083603	2010-Nov	hsa-miR-519a																													14	15	16				1	0
21513988	2011-May	hsa-miR-519a																														15	16	17			1	0
20606251	2010-Jun	hsa-miR-519a																												13	14	15					1	0
22356768	2012-Mar-15	hsa-miR-519a																															16	17	18		1	1
20018759	2010-Jan-5	hsa-miR-519a																											12	13	14						1	0
22362728	2012-May	hsa-miR-519a																																17	18		1	1
21274007	2011-Jul	hsa-miR-519a																														15	16	17			1	0
21513988	2011-May	hsa-miR-518f																														15	16	17			1	0
22362728	2012-May	hsa-miR-518e																																17	18		1	1
21167223	2011-Jan-20	hsa-miR-518d																													14	15	16				0	1
19487295	2009-Jun-1	hsa-miR-518c																										11	12	13							1	0
19664672	2009-Dec	hsa-miR-518c																											12	13	14						1	0
22203747	2012-Feb	hsa-miR-518c																															16	17	18		1	1
20859756	2010-Dec	hsa-miR-518c																													14	15	16				1	0
22672989	2012-Jul	hsa-miR-518b																																17	18		1	0
21513988	2011-May	hsa-miR-518b																														15	16	17			1	0
22251611		hsa-miR-518b
22362728	2012-May	hsa-miR-518b																																17	18		1	0
22395483	2012-Apr	hsa-miR-518b																																17	18		1	0
20731307	2010-May	hsa-miR-518b																												13	14	15					1	0
21269950	2011-Jan	hsa-miR-518b																													14	15	16				1	0
22958893	2012-Sep-21	hsa-miR-518b																																17	18	19	1	0
22362728	2012-May	hsa-miR-518a-3p																																17	18		1	1
22801550	2012-Aug-1	hsa-miR-518a																																17	18	19	0	1
22767050	2012-Oct	hsa-miR-517c																																17	18	19	1	1
19962671	2009-Dec-8	hsa-miR-517c																											12	13	14						1	0
22362728	2012-May	hsa-miR-517c																																17	18		1	1
22672989	2012-Jul	hsa-miR-517b																																17	18		1	1
22575509	2012-Jun-8	hsa-miR-517a-3p																																17	18		1	1
21324318	2011-May	hsa-miR-517a																														15	16	17			1	0
22672989	2012-Jul	hsa-miR-517a																																17	18		1	1
21479368	2011-Jun	hsa-miR-517a																														15	16	17			1	0
19494253	2009-Oct	hsa-miR-517a																											12	13	14						1	0
22575509	2012-Jun-8	hsa-miR-517a																																17	18		1	1
22366961	2012-May	hsa-miR-516b																																17	18		1	1
21169410	2011-Feb-15	hsa-miR-516a-3p
20473869	2011-Feb-1	hsa-miR-516a-3p
21513988	2011-May	hsa-miR-516-5p																														15	16	17			0	1
22251611		hsa-miR-516-5p
21169410	2011-Feb-15	hsa-miR-516-3p																													14	15	16				0	1
18755890	2008-Sep-2	hsa-miR-516-3p																								10	10.1	11	12								0	1
21513988	2011-May	hsa-miR-515-5p																														15	16	17			1	0
18408260	2008	hsa-miR-515-3p
20101223	2010-Apr-15	hsa-miR-515-3p																												13	14	15					1	0
19664672	2009-Dec	hsa-miR-513b																											12	13	14						1	0
22330642	2012-May-15	hsa-miR-513a-5p																																17	18		1	1
19664672	2009-Dec	hsa-miR-513a-5p																											12	13	14						1	1
22504158	2012-Jun	hsa-miR-513a-5p																																17	18		1	1
22749944	2012-Sep	hsa-miR-513a-3p																																17	18	19	1	1
20601920	2010-Aug	hsa-miR-513																												13	14	15	16				0	1
19155478	2009-Feb-1	hsa-miR-513																									10.1	11	12								0	1
19916867	2010-Jan-1	hsa-miR-513																											12	13	14						0	1
21793975	2012-Mar	hsa-miR-512-5p																															16	17	18		1	0
21513988	2011-May	hsa-miR-512-5p																														15	16	17			1	0
19475566	2009-Oct	hsa-miR-512-5p																											12	13	14						1	0
22801550	2012-Aug-1	hsa-miR-512-5p																																17	18	19	1	0
19503096	2009-Jul-30	hsa-miR-512-5p																										11	12	13							1	0
22735917	2012-Sep	hsa-miR-512-3p																																17	18	19	1	0
20372864	2010-May	hsa-miR-512-3p																												13	14	15					1	0
22362728	2012-May	hsa-miR-512-3p																																17	18		1	0
22637644	2012-Apr-15	hsa-miR-512-3p																																17	18		1	0
20101223	2010-Apr-15	hsa-miR-512-3p																												13	14	15					1	0
21575166	2011	hsa-miR-512-3p
19546168	2009-Sep	hsa-miR-511																											12	13	14						1	0
22362728	2012-May	hsa-miR-511																																17	18		1	0
21646346	2011-Jul-29	hsa-miR-511																														15	16	17			1	0
20028859	2010-Jan-1	hsa-miR-510																											12	13	14						1	0
18614545	2008-Oct-1	hsa-miR-510																								10	10.1	11	12								1	0
19954774	2010	hsa-miR-510
21345728	2011-Feb	hsa-miR-510																													14	15	16				1	0
22294552	2012-Jan	hsa-miR-509-5p																															16	17	18		1	0
22369946	2012-Mar-23	hsa-miR-509-3p																															16	17	18		1	1
19370765	2009-Jul	hsa-miR-509																										11	12	13							0	1
19664672	2009-Dec	hsa-miR-508-5p																											12	13	14						1	0
22369946	2012-Mar-23	hsa-miR-508-3p																															16	17	18		1	1
22294552	2012-Jan	hsa-miR-508-3p																															16	17	18		1	1
22383162	2012-Aug	hsa-miR-506																																17	18	19	1	1
21726609	2011-Sep-10	hsa-miR-506																															16	17			1	0
22036718	2011-Nov-16	hsa-miR-506																															16	17	18		1	1
21860416	2012-Mar-22	hsa-miR-506																															16	17	18		1	1
20923760	2010-Dec-10	hsa-miR-505																													14	15	16				1	0
21436257	2011-May	hsa-miR-504																														15	16	17			1	0
23022474	2013-Jan-28	hsa-miR-504																																	18	19	1	0
22844109	2012-Sep	hsa-miR-504																																17	18	19	1	0
21927029	2012-May-10	hsa-miR-504																																17	18		1	0
19768731	2010-Jan	hsa-miR-504																											12	13	14						1	0
20542001	2010-Jun-11	hsa-miR-504																												13	14	15					1	0
19135651	2009-Apr-15	hsa-miR-504																										11	12	13							1	0
20935678	2011-Feb-17	hsa-miR-504																													14	15	16				1	0
22307526	2012-Jun	hsa-miR-503																																17	18		1	0
19956200	2010-Feb	hsa-miR-503																											12	13	14						1	0
22318752	2012-Apr	hsa-miR-503																																17	18		1	0
22429276	2012	hsa-miR-503
21859927	2011-Oct	hsa-miR-503																															16	17			1	0
20678503	2010-Sep-24	hsa-miR-503																													14	15	16				1	0
21220732	2011-Jan-25	hsa-miR-503																													14	15	16				1	0
19926710	2010-Mar	hsa-miR-503																												13	14						1	0
18023200	2007-Dec	hsa-miR-503																					9	9.1	9.2	10	10.1										1	0
20028859	2010-Jan-1	hsa-miR-503																											12	13	14						1	0
19546168	2009-Sep	hsa-miR-503																											12	13	14						1	0
20332481	2010-Feb	hsa-miR-503																											12	13	14						1	0
22814423	2011-Aug	hsa-miR-503																															16	17			1	0
21495032	2011-Sep-1	hsa-miR-503																															16	17			1	0
20462953	2010-Jul-1	hsa-miR-503																												13	14	15					1	0
20818337	2010-Dec	hsa-miR-502-3p																													14	15	16				1	0
20818337	2010-Dec	hsa-miR-502																													14	15	16				0	1
22867998		hsa-miR-502
19789321	2009-Oct-1	hsa-miR-502																											12	13	14						0	1
20818337	2010-Dec	hsa-miR-500
22276136	2012	hsa-miR-500
19863192	2009-Nov	hsa-miR-500
20008142	2010-Jan	hsa-miR-500
22576802	2012-Jul	hsa-miR-500
22114071	2012-Feb	hsa-miR-499-5p																															16	17	18		1	1
21934092	2011-Dec	hsa-miR-499-5p																															16	17	18		1	1
22393998	2011	hsa-miR-499
21861697	2012-Apr	hsa-miR-499																																17	18		0	1
22903035	2012-Oct-15	hsa-miR-499																																17	18	19	0	1
20395621	2010-Jul	hsa-miR-499																												13	14	15					0	1
22159951	2012-Apr	hsa-miR-499																																17	18		0	1
21737570	2011-Oct	hsa-miR-499																															16	17			0	1
19881472	2010-Jan	hsa-miR-499																											12	13	14						0	1
18493317	2008	hsa-miR-499
22363415	2012	hsa-miR-499
19828686	2009-Dec	hsa-miR-499																											12	13	14						0	1
22311030	2012-Jun	hsa-miR-499																																17	18		0	1
22374132	2012-Mar-30	hsa-miR-499																															16	17	18		0	1
19948655	2010-Jan-15	hsa-miR-499																											12	13	14						0	1
21186368	2011-Jan	hsa-miR-499																													14	15	16				0	1
21713406	2012-Apr	hsa-miR-499																																17	18		0	1
18634034	2009-Jan	hsa-miR-499																									10.1	11	12								0	1
22114071	2012-Feb	hsa-miR-499																															16	17	18		0	1
22638570	2012-Aug	hsa-miR-499																																17	18	19	0	1
21934092	2011-Dec	hsa-miR-499																															16	17	18		0	1
20845080	2011-Mar	hsa-miR-499																													14	15	16				0	1
22110643	2011	hsa-miR-499
20488170	2010-Sep-6	hsa-miR-499																													14	15	16				0	1
22135162	2012-Mar-15	hsa-miR-499																															16	17	18		0	1
22011751	2011-Nov	hsa-miR-499																															16	17	18		0	1
22344502	2012-Apr	hsa-miR-499																																17	18		0	1
22752967	2012-Aug-17	hsa-miR-499																																17	18	19	0	1
20842445	2011-Mar	hsa-miR-499																													14	15	16				0	1
19847796	2010-Jan	hsa-miR-499																											12	13	14						0	1
21806992	2011-Nov	hsa-miR-499																															16	17	18		0	1
21660946	2011-Sep	hsa-miR-499																															16	17			0	1
21403094	2011-Mar-29	hsa-miR-499																													14	15	16				0	1
21573063	2011	hsa-miR-499
19419692	2009-Apr	hsa-miR-499																										11	12	13							0	1
21181275	2011-Nov	hsa-miR-499																															16	17	18		0	1
19416200	2009-Apr	hsa-miR-499																										11	12	13							0	1
22664953	2012-Aug	hsa-miR-499																																17	18	19	0	1
22019503	2012-Jan	hsa-miR-499																															16	17	18		0	1
20154144	2010-Apr	hsa-miR-499																												13	14	15					0	1
19514064	2009-Aug	hsa-miR-499																										11	12	13							0	1
22876314	2012	hsa-miR-499
21524676	2011-Jul	hsa-miR-499																														15	16	17			0	1
21345130	2011-Jun	hsa-miR-499																														15	16	17			0	1
22922391	2012-Nov-10	hsa-miR-499																																	18	19	0	1
21319225	2011-Jul	hsa-miR-499																														15	16	17			0	1
21537881	2012-May	hsa-miR-498																																17	18		1	0
18676867	2008-Aug-1	hsa-miR-498																								10	10.1	11									1	0
23055531	2012-Nov-30	hsa-miR-498																																	18	19	1	0
18677302	2009-Feb	hsa-miR-497																									10.1	11	12								1	0
22927992	2012	hsa-miR-497
21859927	2011-Oct	hsa-miR-497																															16	17			1	0
20148420	2010-Mar	hsa-miR-497																												13	14						1	0
20678503	2010-Sep-24	hsa-miR-497																													14	15	16				1	0
20841499	2011-May-1	hsa-miR-497																														15	16	17			1	0
21350001	2011-Apr-1	hsa-miR-497																														15	16	17			1	0
21878650	2011-Oct-28	hsa-miR-497																															16	17			1	0
21373755	2011-May	hsa-miR-497																														15	16	17			1	0
18812439	2008-Nov	hsa-miR-497																								10	10.1	11	12								1	0
21258880	2012-Mar	hsa-miR-497																															16	17	18		1	1
23092882	2012-Nov-30	hsa-miR-497																																	18	19	0	1
20561431	2010-Jun	hsa-miR-497																												13	14	15					1	0
20505758	2010	hsa-miR-496
22469786	2012-Oct-1	hsa-miR-495																																17	18	19	1	1
20371173	2010-Jun	hsa-miR-495																												13	14	15					1	0
21415270	2011-May-12	hsa-miR-495																														15	16	17			1	0
18632683	2008-Oct-1	hsa-miR-495																								10	10.1	11	12								1	0
20818338	2010-Dec	hsa-miR-495																													14	15	16				1	0
21258409	2011-May-26	hsa-miR-495																														15	16	17			1	0
19913497	2010-Jan-1	hsa-miR-495																											12	13	14						1	0
23132946	2012-Nov-20	hsa-miR-495																																	18	19	1	1
21438667	2011	hsa-miR-495
21695135	2011	hsa-miR-494
22151897	2012-Feb	hsa-miR-494																															16	17	18		1	0
22052189	2012-Apr	hsa-miR-494																																17	18		1	0
21799909	2011	hsa-miR-494
20807887	2010-Dec-2	hsa-miR-494																													14	15	16				1	0
23160513	2012-Dec	hsa-miR-494																																	18	19	1	0
22544933	2012-Jun-1	hsa-miR-494																																17	18		1	0
22110251	2012-Jan-19	hsa-miR-494																															16	17	18		1	0
21689072	2011-Aug-15	hsa-miR-494																															16	17			1	0
22610076	2012-Jul	hsa-miR-494																																17	18		1	0
21809359	2011-Dec	hsa-miR-494																															16	17	18		1	0
21859890	2011-Oct	hsa-miR-494																															16	17			1	0
20006626	2010-Jan-30	hsa-miR-494																											12	13	14						1	0
23079660	2012-Oct-16	hsa-miR-494																																17	18	19	1	0
21874264	2011-Dec	hsa-miR-494																															16	17	18		1	0
19528256	2009-Oct	hsa-miR-494																											12	13	14						1	0
20224834	2010-Feb	hsa-miR-494																											12	13	14						1	0
22785131	2012-Jul-15	hsa-miR-494																																17	18		1	0
22042971	2011-Dec-15	hsa-miR-494																															16	17	18		1	0
20878133	2010-Nov	hsa-miR-494																													14	15	16				1	0
22028919	2011	hsa-miR-494
23012423	2012-Oct-9	hsa-miR-494																																17	18	19	1	0
21094635	2011-Jan-7	hsa-miR-493
20960104	2010-Aug	hsa-miR-493
22373578	2012-Apr-4	hsa-miR-493
21079238	2011-Jan	hsa-miR-493
22057916	2012-Jan	hsa-miR-493
21655935	2011-Dec	hsa-miR-492																															16	17	18		1	0
16489141		hsa-miR-492
21319197	2011-Mar	hsa-miR-492																													14	15	16				1	0
20224834	2010-Feb	hsa-miR-492																											12	13	14						1	0
21831363	2011-Sep-9	hsa-miR-491-5p																															16	17			1	1
21373755	2011-May	hsa-miR-491-3p																														15	16	17			1	0
21831363	2011-Sep-9	hsa-miR-491																															16	17			0	1
20015148	2010-Mar	hsa-miR-491																												13	14						0	1
21802413	2011-Aug-19	hsa-miR-491																															16	17			0	1
20554777	2010-Sep	hsa-miR-491																													14	15	16				0	1
22637644	2012-Apr-15	hsa-miR-491																																17	18		0	1
20065103	2010-Jun	hsa-miR-491																												13	14	15					0	1
21373755	2011-May	hsa-miR-491																														15	16	17			0	1
20039318	2010-Sep-1	hsa-miR-491																													14	15	16				0	1
21908875	2011-Sep	hsa-miR-491																															16	17			0	1
21128281	2011-Oct-1	hsa-miR-491																															16	17			0	1
21960059	2012-Apr	hsa-miR-490-3p																																17	18		1	1
22529906	2012	hsa-miR-490-3p
22446413	2012-May	hsa-miR-490																																17	18		0	1
20700123	2010-Sep-7	hsa-miR-489																													14	15	16				1	0
17653614	2007-Nov	hsa-miR-489																					9	9.1	9.2	10											1	0
18708351	2008-Oct-31	hsa-miR-489																								10	10.1	11	12								1	0
21167223	2011-Jan-20	hsa-miR-489																													14	15	16				1	0
21244772		hsa-miR-489
21710544	2011-Aug-15	hsa-miR-488
20028859	2010-Jan-1	hsa-miR-488
21765920	2011	hsa-miR-488
21970883	2011-Oct-25	hsa-miR-487b																															16	17			1	0
23043088	2012-Dec	hsa-miR-487b																																	18	19	1	0
22052189	2012-Apr	hsa-miR-486-5p																																17	18		1	1
22158052	2012-Mar	hsa-miR-486-5p																															16	17	18		1	1
20881268	2010-Dec	hsa-miR-486-5p																													14	15	16				1	1
22879578	2012-Oct	hsa-miR-486-5p																																17	18	19	1	1
19946373	2009	hsa-miR-486-5p
21988232	2012-Jul-1	hsa-miR-486-5p																																17	18		1	1
22629365	2012	hsa-miR-486-3p
21743970	2011-Oct	hsa-miR-486-3p																															16	17			1	0
21922590	2012-Jan	hsa-miR-486-3p																															16	17	18		1	0
22158052	2012-Mar	hsa-miR-486																															16	17	18		0	1
20881268	2010-Dec	hsa-miR-486																													14	15	16				0	1
21525938	2011	hsa-miR-486
22879578	2012-Oct	hsa-miR-486																																17	18	19	0	1
19946373	2009	hsa-miR-486
22052189	2012-Apr	hsa-miR-486																																17	18		0	1
22629365	2012	hsa-miR-486
21743970	2011-Oct	hsa-miR-486																															16	17			0	1
20028871	2010-Jan-1	hsa-miR-486																											12	13	14						0	1
21415212	2011-May-1	hsa-miR-486																														15	16	17			0	1
19475450	2009-Aug	hsa-miR-486																										11	12	13							0	1
20433154	2010-Jun-1	hsa-miR-486																												13	14	15					0	1
22262318	2012-Feb-14	hsa-miR-486																															16	17	18		0	1
21543894	2011-Jun-1	hsa-miR-486																														15	16	17			0	1
21351266	2010-Dec-15	hsa-miR-486																													14	15	16				0	1
21848520	2011-Oct	hsa-miR-486																															16	17			0	1
22168593	2012-Apr	hsa-miR-486																																17	18		0	1
18765229	2008-Nov-7	hsa-miR-486																								10	10.1	11	12								0	1
21922590	2012-Jan	hsa-miR-486																															16	17	18		0	1
20868653	2011-Mar-22	hsa-miR-486																													14	15	16				0	1
21988232	2012-Jul-1	hsa-miR-486																																17	18		0	1
21083603	2010-Nov	hsa-miR-485-5p																													14	15	16				1	0
19370765	2009-Jul	hsa-miR-485-3p																										11	12	13							1	0
21252292	2011-Apr	hsa-miR-485-3p																														15	16	17			1	0
22510686	2012	hsa-miR-484
22298638	2012-Apr	hsa-miR-484																																17	18		1	0
21893058	2011-Oct-3	hsa-miR-483-5p																															16	17			1	0
20621999	2010-Sep	hsa-miR-483-5p																													14	15	16				1	0
21859927	2011-Oct	hsa-miR-483-5p																															16	17			1	0
21079238	2011-Jan	hsa-miR-483-5p																													14	15	16				1	0
22241719	2012-Apr	hsa-miR-483-5p																																17	18		1	0
22362728	2012-May	hsa-miR-483-5p																																17	18		1	0
22465663	2012-May-7	hsa-miR-483-5p																																17	18		1	0
19396864	2009-Jul	hsa-miR-483-3p																										11	12	13							1	1
21859927	2011-Oct	hsa-miR-483-3p																															16	17			1	1
21112326	2011-Jan-3	hsa-miR-483-3p																													14	15	16				1	1
22362728	2012-May	hsa-miR-483-3p																																17	18		1	1
20388800	2010-Apr-15	hsa-miR-483-3p																												13	14	15					1	1
21383185	2011-Mar-22	hsa-miR-483-3p																													14	15	16				1	1
21676945	2011-Sep	hsa-miR-483-3p																															16	17			1	1
22223106	2012-Jun	hsa-miR-483-3p																																17	18		1	1
21859927	2011-Oct	hsa-miR-483																															16	17			0	1
22241719	2012-Apr	hsa-miR-483																																17	18		0	1
20388800	2010-Apr-15	hsa-miR-483																												13	14	15					0	1
21383185	2011-Mar-22	hsa-miR-483																													14	15	16				0	1
22465663	2012-May-7	hsa-miR-483																																17	18		0	1
21676945	2011-Sep	hsa-miR-483																															16	17			0	1
22223106	2012-Jun	hsa-miR-483																																17	18		0	1
19958507	2009	hsa-miR-483
19396864	2009-Jul	hsa-miR-483																										11	12	13							0	1
21893058	2011-Oct-3	hsa-miR-483																															16	17			0	1
20621999	2010-Sep	hsa-miR-483																													14	15	16				0	1
21112326	2011-Jan-3	hsa-miR-483																													14	15	16				0	1
22908386	2012-Jul-20	hsa-miR-483																																17	18		0	1
21079238	2011-Jan	hsa-miR-483																													14	15	16				0	1
22362728	2012-May	hsa-miR-483																																17	18		0	1
22446413	2012-May	hsa-miR-4792																																17	18		1	0
21442230	2011-Jul	hsa-miR-466																														15	16	17			1	0
19891660	2010-Jan	hsa-miR-455-5p																											12	13	14						1	1
19396864	2009-Jul	hsa-miR-455-3p																										11	12	13							1	0
21743970	2011-Oct	hsa-miR-455-3p																															16	17			1	0
20444541	2010-Oct-28	hsa-miR-455-3p																													14	15	16				1	0
19891660	2010-Jan	hsa-miR-455																											12	13	14						0	1
19396864	2009-Jul	hsa-miR-455																										11	12	13							0	1
21743970	2011-Oct	hsa-miR-455																															16	17			0	1
22143896	2012-Jun	hsa-miR-455																																17	18		0	1
20444541	2010-Oct-28	hsa-miR-455																													14	15	16				0	1
19022373	2009-Jan-15	hsa-miR-454-3p																									10.1	11	12								0	1
22581933	2012-Jul	hsa-miR-454-3p																																17	18		1	1
20429937	2010	hsa-miR-454
22162950	2011-Dec	hsa-miR-454																															16	17	18		1	1
21880462	2011-Sep	hsa-miR-453																															16	17			0	1
18602895	2008-Sep-12	hsa-miR-453																								10	10.1	11	12								1	0
19028706	2009-Jan	hsa-miR-453																									10.1	11	12								1	0
22426337	2012-May	hsa-miR-452																																17	18		1	1
19127597	2009-May-1	hsa-miR-452																										11	12	13							1	0
22459148	2012-Jul	hsa-miR-452																																17	18		1	1
22719071	2012-Jul-1	hsa-miR-452																																17	18		1	1
22952876	2012	hsa-miR-452
22844086	2012-Oct	hsa-miR-451																																17	18	19	1	1
19175072	2008-Dec	hsa-miR-451																									10.1	11	12								1	0
21030674	2011-Feb	hsa-miR-451																													14	15	16				1	0
20647762	2010-Jul-15	hsa-miR-451																												13	14	15					1	0
21358675	2011-Jun-9	hsa-miR-451																														15	16	17			1	0
20816946	2010-Nov-4	hsa-miR-451																													14	15	16				1	0
20083225	2010-Aug	hsa-miR-451																												13	14	15	16				1	0
21464222	2011-Apr-11	hsa-miR-451																														15	16	17			1	0
20699384	2010-Aug-24	hsa-miR-451																												13	14	15	16				1	0
21948564	2011-Nov	hsa-miR-451																															16	17	18		1	1
22058130	2012-Feb	hsa-miR-451																															16	17	18		1	1
17588470	2007-Jul	hsa-miR-451																				8.2	9	9.1	9.2												1	0
22262318	2012-Feb-14	hsa-miR-451																															16	17	18		1	1
20461517	2010-Oct	hsa-miR-451																													14	15	16				1	0
22461413	2012-May	hsa-miR-451																																17	18		1	1
22332658	2012-Feb	hsa-miR-451																															16	17	18		1	1
18645025	2008-Jul	hsa-miR-451																							9.2	10	10.1	11									1	0
20075508	2009	hsa-miR-451
19386621	2009-Jun	hsa-miR-451																										11	12	13							1	0
18765229	2008-Nov-7	hsa-miR-451																								10	10.1	11	12								1	0
20448148	2010-Jun-25	hsa-miR-451																												13	14	15					1	0
20708014	2010-Nov	hsa-miR-451																													14	15	16				1	0
21827476	2011-Nov	hsa-miR-451																															16	17	18		1	1
22042811	2011-Dec	hsa-miR-451																															16	17	18		1	1
21909417	2011	hsa-miR-451
19206004	2009-Jan	hsa-miR-451																									10.1	11	12								1	0
17964546	2007-Dec-21	hsa-miR-451																					9	9.1	9.2	10	10.1										1	0
20218812	2010-Apr	hsa-miR-451																												13	14	15					1	0
22158052	2012-Mar	hsa-miR-451																															16	17	18		1	1
22179124	2012-Apr	hsa-miR-451																																17	18		1	1
21875770	2011-Dec-8	hsa-miR-451																															16	17	18		1	1
22879578	2012-Oct	hsa-miR-451																																17	18	19	1	1
22683424	2012-Sep	hsa-miR-451																																17	18	19	1	1
20065103	2010-Jun	hsa-miR-451																												13	14	15					1	0
20976003	2010	hsa-miR-451
19962448	2010-Feb	hsa-miR-451																											12	13	14						1	0
22350417	2012-Apr-1	hsa-miR-451																																17	18		1	1
20656931	2010-Nov-4	hsa-miR-451																													14	15	16				1	0
20227367	2010-Mar-12	hsa-miR-451																												13	14						1	0
16963026	2006-Oct-2	hsa-miR-451																	7.1	8	8.1	8.2	9														1	0
21511335	2011-Jul	hsa-miR-451																														15	16	17			1	0
22901539	2012-Aug-16	hsa-miR-451																																17	18	19	1	1
18619946	2008-Sep-1	hsa-miR-451																								10	10.1	11	12								1	0
19318487	2009-Apr-1	hsa-miR-451																										11	12	13							1	0
19454234	2009-Apr-15	hsa-miR-451																										11	12	13							1	0
21329503	2011	hsa-miR-451
18328111	2008	hsa-miR-451
22046085	2011-Sep-21	hsa-miR-451																															16	17			1	0
21666713	2012-Jan-5	hsa-miR-451																															16	17	18		1	1
22367714	2012-May	hsa-miR-450b-5p																																17	18		1	0
21125666	2011-Jan	hsa-miR-450a																													14	15	16				1	1
20558326	2010-Sep	hsa-miR-449c																													14	15	16				1	0
21321636	2011-Feb-18	hsa-miR-449b																													14	15	16				1	0
21343391	2011-Mar-1	hsa-miR-449b																													14	15	16				1	0
20008142	2010-Jan	hsa-miR-449b																											12	13	14						1	0
21400511	2012-Mar-1	hsa-miR-449b																															16	17	18		1	1
20356416	2010	hsa-miR-449a
21088493	2010-Nov-15	hsa-miR-449a																													14	15	16				1	1
21569010	2011-Aug	hsa-miR-449a																															16	17			1	1
22232426	2012-Apr	hsa-miR-449a																																17	18		1	1
20558326	2010-Sep	hsa-miR-449a																													14	15	16				1	1
22078727	2012-May	hsa-miR-449a																																17	18		1	1
22898888	2012-Oct-2	hsa-miR-449a																																17	18	19	1	1
22340095	2011-Dec	hsa-miR-449a																															16	17	18		1	1
21738743	2011	hsa-miR-449a
19960022	2010-Mar	hsa-miR-449a																												13	14						1	1
22194996	2011	hsa-miR-449a
20948989	2010-Sep	hsa-miR-449a																													14	15	16				1	1
19833767	2009-Oct-15	hsa-miR-449a																											12	13	14						1	1
21343391	2011-Mar-1	hsa-miR-449a																													14	15	16				1	1
19252524	2009-Apr-9	hsa-miR-449a																										11	12	13							1	1
22266187	2012-Jul-1	hsa-miR-449a																																17	18		1	1
19351815	2009-Apr-15	hsa-miR-449																										11	12	13							0	1
21857154	2011-Sep-1	hsa-miR-449																															16	17			0	1
22570483	2012-Jun-22	hsa-miR-449																																17	18		0	1
19960022	2010-Mar	hsa-miR-449																												13	14						0	1
21761366	2010-Aug	hsa-miR-449																												13	14	15	16				0	1
19077565	2009-Feb	hsa-miR-449																									10.1	11	12								0	1
21418558	2011	hsa-miR-449
22641068	2012-Sep	hsa-miR-449																																17	18	19	0	1
21321636	2011-Feb-18	hsa-miR-449																													14	15	16				0	1
20859756	2010-Dec	hsa-miR-449																													14	15	16				0	1
21857159	2011-Sep-1	hsa-miR-449																															16	17			0	1
22168593	2012-Apr	hsa-miR-449																																17	18		0	1
19528256	2009-Oct	hsa-miR-449																											12	13	14						0	1
21602795	2011-Jun	hsa-miR-449																														15	16	17			0	1
20798686	2011-Jan	hsa-miR-448																													14	15	16				1	0
21345728	2011-Feb	hsa-miR-448																													14	15	16				1	0
20181727	2010-May-15	hsa-miR-433																												13	14	15					1	0
21113793	2011-Apr	hsa-miR-433																														15	16	17			1	0
19531230	2009	hsa-miR-433
18252210	2008-Feb	hsa-miR-433																						9.1	9.2	10	10.1										1	0
22069160	2012-Apr	hsa-miR-433																																17	18		1	0
20427658	2010-Apr-28	hsa-miR-433																												13	14	15					1	0
19664672	2009-Dec	hsa-miR-433																											12	13	14						1	0
21118135	2010-Dec	hsa-miR-433																													14	15	16				1	0
22362728	2012-May	hsa-miR-433																																17	18		1	0
20885795	2010-Sep	hsa-miR-433																													14	15	16				1	0
20471450	2010-Jul-19	hsa-miR-433																												13	14	15					1	0
23154418	2013-Jan-1	hsa-miR-433																																	18	19	1	0
19946636	2009	hsa-miR-433
22629365	2012	hsa-miR-432
21738743	2011	hsa-miR-432
22293894	2012-May	hsa-miR-431																																17	18		1	1
20484493	2010-Aug	hsa-miR-429																												13	14	15	16				1	0
19569050	2010-Jan-1	hsa-miR-429																											12	13	14						1	0
21130073	2011-Jan-7	hsa-miR-429																													14	15	16				1	0
22576799	2012-Jul	hsa-miR-429																																17	18		1	0
21051560	2011-Feb	hsa-miR-429																													14	15	16				1	0
22795796	2012-Sep	hsa-miR-429																																17	18	19	1	0
18698484	2008-Sep	hsa-miR-429																								10	10.1	11	12								1	0
19077565	2009-Feb	hsa-miR-429																									10.1	11	12								1	0
21035172	2011-Jan	hsa-miR-429																													14	15	16				1	0
21899346	2011-Dec-5	hsa-miR-429																															16	17	18		1	0
22294552	2012-Jan	hsa-miR-429																															16	17	18		1	0
20668090	2010-Oct	hsa-miR-429																													14	15	16				1	0
22101269	2011-Dec-1	hsa-miR-429																															16	17	18		1	0
18376396	2008-May	hsa-miR-429																							9.2	10	10.1	11									1	0
22356767	2012-Mar-15	hsa-miR-429																															16	17	18		1	0
19910931	2010-Jan	hsa-miR-429																											12	13	14						1	0
22137914	2012-Jan-1	hsa-miR-429																															16	17	18		1	0
21372198	2011-Apr	hsa-miR-429																														15	16	17			1	0
21684271	2011-Aug-15	hsa-miR-429																															16	17			1	0
22194984	2011	hsa-miR-429
21277012	2011-Apr	hsa-miR-429																														15	16	17			1	0
21684154	2011-Nov	hsa-miR-429																															16	17	18		1	0
18829540	2008-Oct-1	hsa-miR-429																								10	10.1	11	12								1	0
20364043	2010	hsa-miR-429
21409395	2011-Dec	hsa-miR-429																															16	17	18		1	0
19760605	2009-Dec	hsa-miR-425-5p																											12	13	14						0	1
21055156	2010-Jun	hsa-miR-425
19906709	2010-Jan	hsa-miR-425
21743970	2011-Oct	hsa-miR-425
20429937	2010	hsa-miR-425
18765229	2008-Nov-7	hsa-miR-425
19692702	2009-Oct-8	hsa-miR-424																											12	13	14						1	0
19956200	2010-Feb	hsa-miR-424																											12	13	14						1	0
20842500	2011-Mar	hsa-miR-424																													14	15	16				1	0
22681934	2012	hsa-miR-424
21547903	2012-Apr-1	hsa-miR-424																																17	18		1	1
21711342	2011-Nov	hsa-miR-424																															16	17	18		1	1
22801550	2012-Aug-1	hsa-miR-424																																17	18	19	1	1
18056638	2007-Dec-11	hsa-miR-424																					9	9.1	9.2	10	10.1										1	0
20065103	2010-Jun	hsa-miR-424																												13	14	15					1	0
21519184	2011-Jun-30	hsa-miR-424																														15	16	17			1	0
21902894	2011-Sep	hsa-miR-424																															16	17			1	0
20972335	2010-Nov	hsa-miR-424																													14	15	16				1	0
20936480	2011-Feb	hsa-miR-424																													14	15	16				1	0
20561431	2010-Jun	hsa-miR-424																												13	14	15					1	0
21885851	2011-Nov	hsa-miR-424																															16	17	18		1	1
20348243	2010-May	hsa-miR-424																												13	14	15					1	0
17327266	2007-Apr	hsa-miR-424																		8	8.1	8.2	9	9.1													1	0
20678503	2010-Sep-24	hsa-miR-424																													14	15	16				1	0
22964481	2013-Mar	hsa-miR-424
21390519	2012-Jun	hsa-miR-424																																17	18		1	1
19074548	2009-Feb	hsa-miR-424																									10.1	11	12								1	0
21416501	2011-Jul	hsa-miR-424																														15	16	17			1	0
19760605	2009-Dec	hsa-miR-424																											12	13	14						1	0
21946298	2011-Oct	hsa-miR-424																															16	17			1	0
21179471	2010	hsa-miR-424
20972325	2010-Nov	hsa-miR-424																													14	15	16				1	0
21062812	2011-Mar	hsa-miR-424																													14	15	16				1	0
18408260	2008	hsa-miR-424
21109926	2011-Jan	hsa-miR-424																													14	15	16				1	0
22120965	2012-Feb	hsa-miR-423-5p																															16	17	18		1	0
21890460	2011-Nov	hsa-miR-423-5p																															16	17	18		1	0
21427083	2011-Jul	hsa-miR-423-5p																														15	16	17			1	0
20485490	2010	hsa-miR-423-5p
21890460	2011-Nov	hsa-miR-423-3p																															16	17	18		1	1
19396864	2009-Jul	hsa-miR-423																										11	12	13							0	1
20185794	2010-Apr-2	hsa-miR-423																												13	14	15					0	1
21586611	2011-Jul-1	hsa-miR-423																														15	16	17			0	1
21890460	2011-Nov	hsa-miR-423																															16	17	18		0	1
22558366	2012	hsa-miR-423
19138993	2008-Nov	hsa-miR-423																								10	10.1	11	12								0	1
20224834	2010-Feb	hsa-miR-423																											12	13	14						0	1
20485490	2010	hsa-miR-423
19798417	2009	hsa-miR-422b
18780563	2008	hsa-miR-422b
17572356	2007-Jun	hsa-miR-422b																			8.1	8.2	9	9.1	9.2												1	0
22370758	2012-Apr	hsa-miR-422a																																17	18		1	0
20351063	2010-Aug	hsa-miR-422a																												13	14	15	16				1	0
20949564	2011-Aug-1	hsa-miR-422a																															16	17			1	0
22290424	2012-Jun	hsa-miR-422a																																17	18		1	0
22231906	2012-May	hsa-miR-422a																																17	18		1	0
22146319	2012-Feb-1	hsa-miR-421																															16	17	18		1	0
22952991	2012	hsa-miR-421
22446874	2012-Apr	hsa-miR-421																																17	18		1	0
22964481	2013-Mar	hsa-miR-421
21352803	2011-Mar-25	hsa-miR-421																													14	15	16				1	0
22926798	2012-Dec	hsa-miR-421																																	18	19	1	0
22263628	2012-Mar	hsa-miR-421																															16	17	18		1	0
19802518	2010	hsa-miR-421
20080624	2010-Jan-26	hsa-miR-421																											12	13	14						1	0
21343391	2011-Mar-1	hsa-miR-421																													14	15	16				1	0
19454234	2009-Apr-15	hsa-miR-412																										11	12	13							1	0
21912681	2011	hsa-miR-411
21970883	2011-Oct-25	hsa-miR-410																															16	17			1	0
20417623	2010-May-28	hsa-miR-410																												13	14	15					1	0
23043088	2012-Dec	hsa-miR-410																																	18	19	1	0
21170085	2011-Apr-21	hsa-miR-410																														15	16	17			1	0
20844033	2010-Nov	hsa-miR-410																													14	15	16				1	0
22089542	2012-Feb	hsa-miR-410																															16	17	18		1	0
21354599	2011-Jun-1	hsa-miR-410																														15	16	17			1	0
19821055	2010-Jul	hsa-miR-410																												13	14	15					1	0
23154418	2013-Jan-1	hsa-miR-410																																	18	19	1	0
22179828	2012-Oct-18	hsa-miR-409-5p																																17	18	19	1	0
21655185	2011	hsa-miR-409-5p
22388101	2012-Jul-28	hsa-miR-409-3p																																17	18		1	0
20570858	2010-Oct-7	hsa-miR-409-3p																													14	15	16				1	0
22179828	2012-Oct-18	hsa-miR-409-3p																																17	18	19	1	0
23043088	2012-Dec	hsa-miR-409-3p																																	18	19	1	0
22531314	2012-Oct-28	hsa-miR-409-3p																																17	18	19	1	0
22879578	2012-Oct	hsa-miR-3917																																17	18	19	1	0
21689072	2011-Aug-15	hsa-miR-384																															16	17			1	0
21368870	2010	hsa-miR-383
21912701	2011	hsa-miR-383
23038794	2012-Dec	hsa-miR-383																																	18	19	1	0
20716963	2010-Oct-1	hsa-miR-382																													14	15	16				1	0
19015395	2009-Jan-15	hsa-miR-382																									10.1	11	12								1	0
20014235	2010-Jan	hsa-miR-382																											12	13	14						1	0
23043088	2012-Dec	hsa-miR-382																																	18	19	0	1
20716515	2010-Dec	hsa-miR-382																													14	15	16				1	0
17906637	2007-Oct	hsa-miR-382																					9	9.1	9.2	10											1	0
22037351	2012-Jan	hsa-miR-382																															16	17	18		1	1
18832181	2008-Oct-7	hsa-miR-382																								10	10.1	11	12								1	0
20885795	2010-Sep	hsa-miR-382																													14	15	16				1	0
20348442	2010-May	hsa-miR-382																												13	14	15					1	0
22768114	2012	hsa-miR-381
21873780	2011-Jul	hsa-miR-381																														15	16	17			1	0
21912681	2011	hsa-miR-381
21273305	2011-Mar-31	hsa-miR-381																													14	15	16				1	0
21435336	2011-May-16	hsa-miR-381																														15	16	17			1	0
22592211	2012-Jul	hsa-miR-381																																17	18		1	0
20871609	2010-Oct	hsa-miR-380-5p																													14	15	16				0	0
20871609	2010-Oct	hsa-miR-380																													14	15	16				1	1
18281269	2008-May	hsa-miR-379																							9.2	10	10.1	11									1	0
22629385	2012	hsa-miR-379
21394385	2011	hsa-miR-379
20371173	2010-Jun	hsa-miR-379																												13	14	15					1	0
21540293	2011-Aug	hsa-miR-379																															16	17			1	0
21912681	2011	hsa-miR-379
19396864	2009-Jul	hsa-miR-379																										11	12	13							1	0
19197241	2009-Mar-18	hsa-miR-379																									10.1	11	12	13							1	0
22454525	2012-Jul-1	hsa-miR-378a-5p																																17	18		1	1
22768114	2012	hsa-miR-378a-3p
19659770	2009-Jul	hsa-miR-378
21030674	2011-Feb	hsa-miR-378
22363568	2012	hsa-miR-378
16236258	2005-Dec-2	hsa-miR-378
19022373	2009-Jan-15	hsa-miR-378
19844573	2009	hsa-miR-378
20889127	2010-Oct-6	hsa-miR-378
22542158	2012-Aug	hsa-miR-378
18077375	2007-Dec-18	hsa-miR-378
19917630	2009-Dec	hsa-miR-378
20415654	2010-Aug	hsa-miR-378
22169097	2012-Mar-28	hsa-miR-378
21242960	2011-May-12	hsa-miR-378
21244772		hsa-miR-378
21807764	2011-Oct-15	hsa-miR-378
19446450	2009-Jun	hsa-miR-378
21471220	2011-Jun-3	hsa-miR-378
18550634	2008-Sep-1	hsa-miR-378
21150891	2011-Mar	hsa-miR-378
22298343	2012-Jun	hsa-miR-378
21922590	2012-Jan	hsa-miR-378
22649192	2012-Jul-1	hsa-miR-378
22952996	2012	hsa-miR-378
23038794	2012-Dec	hsa-miR-378
19945440	2010-Apr-1	hsa-miR-378
18716028	2008-Dec	hsa-miR-377																									10.1	11	12								1	0
22710867	2012	hsa-miR-377
17653614	2007-Nov	hsa-miR-377																					9	9.1	9.2	10											1	0
17572356	2007-Jun	hsa-miR-377																			8.1	8.2	9	9.1	9.2												1	0
19475566	2009-Oct	hsa-miR-377																											12	13	14						1	0
21659760	2011	hsa-miR-377
20224834	2010-Feb	hsa-miR-377																											12	13	14						1	0
18780563	2008	hsa-miR-377
18818466	2008-Sep	hsa-miR-377																								10	10.1	11	12								1	0
18408260	2008	hsa-miR-377
21079238	2011-Jan	hsa-miR-377																													14	15	16				1	0
21106538	2011-Feb-4	hsa-miR-377																													14	15	16				1	0
21666078	2011-Aug	hsa-miR-376c																															16	17			1	1
22432036	2012	hsa-miR-376c
21203544	2010	hsa-miR-376c
22747855	2012	hsa-miR-376c
21224400	2011-Feb-1	hsa-miR-376c																													14	15	16				1	1
22248718	2012-Feb-1	hsa-miR-376b																															16	17	18		1	0
22342941	2012-May	hsa-miR-376b																																17	18		1	0
21203544	2010	hsa-miR-376b
19788861	2009-Sep-30	hsa-miR-376b																											12	13	14						1	0
21556037	2011-Aug	hsa-miR-376a																															16	17			1	0
23093778	2012-Nov-1	hsa-miR-376a																																	18	19	0	1
22684007	2012-Jul-30	hsa-miR-376a																																17	18		1	1
22052189	2012-Apr	hsa-miR-376a																																17	18		1	1
20237410	2010-Apr	hsa-miR-376a																												13	14	15					1	0
17149698	2007-Mar-1	hsa-miR-376a																		8	8.1	8.2	9	9.1													1	0
20827281	2011-Jan	hsa-miR-376a																													14	15	16				1	0
22513294	2012-Oct	hsa-miR-376a																																17	18	19	1	1
22747855	2012	hsa-miR-376a
21203544	2010	hsa-miR-376a
23093786	2012-Nov-1	hsa-miR-376a																																	18	19	0	1
22718022	2012-Sep	hsa-miR-375																																17	18	19	1	0
22519435	2012-Jun	hsa-miR-375																																17	18		1	0
20548334	2010-Jul	hsa-miR-375																												13	14	15					1	0
22234174	2012-Mar	hsa-miR-375																															16	17	18		1	0
20014235	2010-Jan	hsa-miR-375																											12	13	14						1	0
21813472	2012-Jan	hsa-miR-375																															16	17	18		1	0
19343226	2009	hsa-miR-375
20473869	2011-Feb-1	hsa-miR-375																													14	15	16				1	0
21094635	2011-Jan-7	hsa-miR-375																													14	15	16				1	0
21922130	2012-Jan	hsa-miR-375																															16	17	18		1	0
20890088	2010-Nov-30	hsa-miR-375																													14	15	16				1	0
22302717	2012-May	hsa-miR-375																																17	18		1	0
22504094	2012-Jul	hsa-miR-375																																17	18		1	0
18433021	2008-Jun	hsa-miR-375																							9.2	10	10.1	11									1	0
20857148	2011-Mar	hsa-miR-375																													14	15	16				1	0
21533613	2011-Oct	hsa-miR-375																															16	17			1	0
21557705	2011-Aug	hsa-miR-375																															16	17			1	0
21351266	2010-Dec-15	hsa-miR-375																													14	15	16				1	0
22377847	2012-May	hsa-miR-375																																17	18		1	0
17676975	2007-Aug	hsa-miR-375																				8.2	9	9.1	9.2	10											1	0
21945323	2011-Nov	hsa-miR-375																															16	17	18		1	0
20215506	2010-Mar-15	hsa-miR-375																												13	14						1	0
20221699	2011-Jun	hsa-miR-375																														15	16	17			1	0
21723283	2011-Aug-4	hsa-miR-375																															16	17			1	0
21753766	2011-Aug	hsa-miR-375																															16	17			1	0
21856745	2011-Oct-1	hsa-miR-375																															16	17			1	0
21953071	2012-Jan	hsa-miR-375																															16	17	18		1	0
20467341	2010-Aug	hsa-miR-375																												13	14	15	16				1	0
21098710	2010-Dec-1	hsa-miR-375																													14	15	16				1	0
21278735	2011-Mar	hsa-miR-375																													14	15	16				1	0
18977315	2009-Feb	hsa-miR-375																									10.1	11	12								1	0
22811001	2012-Dec	hsa-miR-375																																	18	19	1	0
22031094	2011-Dec-15	hsa-miR-375																															16	17	18		1	0
22513294	2012-Oct	hsa-miR-375																																17	18	19	1	0
22453679	2012-Jul	hsa-miR-375																																17	18		1	0
19351747	2009-Apr-15	hsa-miR-375																										11	12	13							1	0
20584986	2010-Sep	hsa-miR-375																													14	15	16				1	0
22172490	2012-Feb	hsa-miR-375																															16	17	18		1	0
20226166	2010-Apr-9	hsa-miR-375																												13	14	15					1	0
22606351	2012	hsa-miR-375
20145181	2010-Feb-15	hsa-miR-375																											12	13	14						1	0
19800254	2009-Nov	hsa-miR-375																											12	13	14						1	0
19843643	2010-May	hsa-miR-375																												13	14	15					1	0
21343377	2011-Oct	hsa-miR-375																															16	17			1	0
18023200	2007-Dec	hsa-miR-375																					9	9.1	9.2	10	10.1										1	0
18086561	2008-Feb-22	hsa-miR-375																						9.1	9.2	10	10.1										1	0
19901002	2009-Dec	hsa-miR-375																											12	13	14						1	0
20102393	2009-Nov	hsa-miR-375																											12	13	14						1	0
19807270	2010-Jun	hsa-miR-375																												13	14	15					1	0
20978187	2010-Nov-15	hsa-miR-375																													14	15	16				1	0
22723919	2012	hsa-miR-375
19779253	2009-Sep	hsa-miR-375																											12	13	14						1	0
22132151	2011	hsa-miR-375
22752059	2012-Sep	hsa-miR-375																																17	18	19	1	0
22043014	2011-Dec-1	hsa-miR-375																															16	17	18		1	0
22056881	2012-Jul-12	hsa-miR-375																																17	18		1	0
22052531	2012-Aug-1	hsa-miR-375																																17	18	19	1	0
21738581	2011	hsa-miR-375
21593139	2011-Jun	hsa-miR-375																														15	16	17			1	0
21400514	2012-Feb-1	hsa-miR-375																															16	17	18		1	0
22356768	2012-Mar-15	hsa-miR-374a																															16	17	18		1	1
21563230	2011-Aug	hsa-miR-374a																															16	17			1	1
21274007	2011-Jul	hsa-miR-374a																														15	16	17			1	1
21748820	2011-Oct	hsa-miR-374a																															16	17			1	1
19895320	2009-Oct	hsa-miR-374																											12	13	14						0	1
21035401	2010-Dec	hsa-miR-373																													14	15	16				1	0
17653614	2007-Nov	hsa-miR-373																					9	9.1	9.2	10											1	0
22417692	2012-May	hsa-miR-373																																17	18		1	1
19501585	2009-Sep-10	hsa-miR-373																											12	13	14						1	0
21165562	2011-Feb	hsa-miR-373																													14	15	16				1	0
22735917	2012-Sep	hsa-miR-373																																17	18	19	1	1
21706058	2012-Feb-2	hsa-miR-373																															16	17	18		1	1
18227514	2008-Feb-5	hsa-miR-373																						9.1	9.2	10	10.1										1	0
20039318	2010-Sep-1	hsa-miR-373																													14	15	16				1	0
21898400	2012-Feb	hsa-miR-373																															16	17	18		1	1
20346098	2010	hsa-miR-373
21785829	2011-Nov	hsa-miR-373																															16	17	18		1	1
17695719	2007	hsa-miR-373
22158050	2012-Sep-13	hsa-miR-373																																17	18	19	1	1
19925433	2009	hsa-miR-373
21086164	2011-Jun	hsa-miR-373																														15	16	17			1	0
18373886	2008	hsa-miR-373
22524830	2012	hsa-miR-373
22020335	2012-Jun-14	hsa-miR-373																																17	18		1	1
21608007	2011-Sep-2	hsa-miR-373																															16	17			1	0
22876037	2012-Aug-7	hsa-miR-373																																17	18	19	1	1
21271679	2011-Mar	hsa-miR-373																													14	15	16				1	0
16564011	2006-Mar-24	hsa-miR-373														5.1	6	7	7.1	8																	1	0
19057917	2009-Apr	hsa-miR-373																										11	12	13							1	0
19141645	2009-Feb-1	hsa-miR-373																									10.1	11	12								1	0
21594291	2011-Jul	hsa-miR-373																														15	16	17			1	0
21481188	2011-Jun	hsa-miR-373																														15	16	17			1	0
18193036	2008-Feb	hsa-miR-373																						9.1	9.2	10	10.1										1	0
20209130	2010	hsa-miR-373
23064661	2012-Dec	hsa-miR-373																																	18	19	0	1
19206004	2009-Jan	hsa-miR-373																									10.1	11	12								1	0
19830692	2010-Jun-1	hsa-miR-373																												13	14	15					1	0
19937137	2009-Dec-31	hsa-miR-372																											12	13	14						1	0
21513988	2011-May	hsa-miR-372																														15	16	17			1	0
22417692	2012-May	hsa-miR-372																																17	18		1	0
19823043	2009-Nov-15	hsa-miR-372																											12	13	14						1	0
19229866	2009-Apr-15	hsa-miR-372																										11	12	13							1	0
21646351	2011-Jul-22	hsa-miR-372																														15	16	17			1	0
22241525	2012-Mar	hsa-miR-372																															16	17	18		1	0
19885849	2010-Jan-1	hsa-miR-372																											12	13	14						1	0
20039318	2010-Sep-1	hsa-miR-372																													14	15	16				1	0
20154725	2010-May-6	hsa-miR-372																												13	14	15					1	0
21490602	2011-May	hsa-miR-372																														15	16	17			1	0
17695719	2007	hsa-miR-372
22456107	2012	hsa-miR-372
20423907	2010-Sep	hsa-miR-372																													14	15	16				1	0
22020335	2012-Jun-14	hsa-miR-372																																17	18		1	0
16564011	2006-Mar-24	hsa-miR-372														5.1	6	7	7.1	8																	1	0
19057917	2009-Apr	hsa-miR-372																										11	12	13							1	0
19454234	2009-Apr-15	hsa-miR-372																										11	12	13							1	0
21802640	2011-Aug	hsa-miR-372																															16	17			1	0
22451061	2012-Feb	hsa-miR-372																															16	17	18		1	0
23064661	2012-Dec	hsa-miR-372																																	18	19	1	0
22169097	2012-Mar-28	hsa-miR-371-5p																															16	17	18		1	1
20485490	2010	hsa-miR-371-5p
21343391	2011-Mar-1	hsa-miR-371-3p																													14	15	16				1	1
22767050	2012-Oct	hsa-miR-371																																17	18	19	0	1
21059911	2010-Nov-23	hsa-miR-371																													14	15	16				0	1
20485490	2010	hsa-miR-371
18493317	2008	hsa-miR-371
22169097	2012-Mar-28	hsa-miR-371																															16	17	18		0	1
21660946	2011-Sep	hsa-miR-371																															16	17			0	1
20406893	2010-May	hsa-miR-371																												13	14	15					0	1
21575166	2011	hsa-miR-371
22511267	2012-Jul	hsa-miR-371																																17	18		0	1
22020335	2012-Jun-14	hsa-miR-371																																17	18		0	1
21624813	2011-Jun-3	hsa-miR-371																														15	16	17			0	1
21173133	2011-Jan	hsa-miR-371																													14	15	16				0	1
17893849	2007-Nov	hsa-miR-371																					9	9.1	9.2	10											1	1
19284351	2009-Jun	hsa-miR-371																										11	12	13							0	1
20332240	2010-Apr-1	hsa-miR-371																												13	14	15					0	1
22420006	2012-Jun	hsa-miR-371																																17	18		0	1
20128659	2010-Jul	hsa-miR-371																												13	14	15					0	1
17911410	2007-Dec	hsa-miR-371																					9	9.1	9.2	10	10.1										1	1
21343391	2011-Mar-1	hsa-miR-371																													14	15	16				0	1
20209130	2010	hsa-miR-371
19768731	2010-Jan	hsa-miR-370																											12	13	14						1	0
21666718	2012-Jan-12	hsa-miR-370																															16	17	18		1	0
17621267	2008-Jan-10	hsa-miR-370																					9	9.1	9.2	10	10.1										1	0
21125666	2011-Jan	hsa-miR-370																													14	15	16				1	0
18478077	2008	hsa-miR-370
20124555	2010-Jun	hsa-miR-370																												13	14	15					1	0
20880716	2010-Dec	hsa-miR-370																													14	15	16				1	0
22587332	2012	hsa-miR-370
18493317	2008	hsa-miR-369-5p
21660946	2011-Sep	hsa-miR-369-5p																															16	17			1	0
21125666	2011-Jan	hsa-miR-369-5p																													14	15	16				1	0
22513294	2012-Oct	hsa-miR-369-5p																																17	18	19	1	0
22037351	2012-Jan	hsa-miR-369-3p																															16	17	18		1	1
21709374	2011	hsa-miR-369-3p
18493317	2008	hsa-miR-369
21620789	2011-Jun-3	hsa-miR-369																														15	16	17			0	1
22089542	2012-Feb	hsa-miR-369																															16	17	18		0	1
18048652	2007-Dec-21	hsa-miR-369																					9	9.1	9.2	10	10.1										0	1
20810544	2010-Dec	hsa-miR-369																													14	15	16				0	1
21709374	2011	hsa-miR-369
18832181	2008-Oct-7	hsa-miR-368																								10	10.1	11	12								0	1
18408260	2008	hsa-miR-368
18478077	2008	hsa-miR-368
22138244	2012-Jan-6	hsa-miR-367																															16	17	18		1	1
21810988	2011-Aug-16	hsa-miR-367																															16	17			1	0
19229866	2009-Apr-15	hsa-miR-367																										11	12	13							1	0
19885849	2010-Jan-1	hsa-miR-367																											12	13	14						1	0
21802640	2011-Aug	hsa-miR-367																															16	17			1	0
20406893	2010-May	hsa-miR-367																												13	14	15					1	0
21474102	2011-Apr-8	hsa-miR-367																														15	16	17			1	0
18408260	2008	hsa-miR-367
18065395	2008-Feb	hsa-miR-367																						9.1	9.2	10	10.1										1	0
21737779	2011-Sep	hsa-miR-365																															16	17			1	0
19475566	2009-Oct	hsa-miR-365																											12	13	14						1	0
21518763	2011-Jun-17	hsa-miR-365																														15	16	17			1	0
22207500	2011-Dec	hsa-miR-365																															16	17	18		1	1
20859756	2010-Dec	hsa-miR-365																													14	15	16				1	0
19074548	2009-Feb	hsa-miR-365																									10.1	11	12								1	0
22072615	2012-Jan	hsa-miR-365																															16	17	18		1	1
18812439	2008-Nov	hsa-miR-365																								10	10.1	11	12								1	0
22185756	2012-Jan-1	hsa-miR-365																															16	17	18		1	1
21640710	2011-Jun-24	hsa-miR-365																														15	16	17			1	0
21438667	2011	hsa-miR-365
23027903	2012-Oct-1	hsa-miR-365																																17	18	19	1	1
22328513	2012-Mar-15	hsa-miR-365																															16	17	18		1	1
21931769	2011	hsa-miR-363
22446413	2012-May	hsa-miR-363																																17	18		1	1
19074725	2009-Apr-30	hsa-miR-363																										11	12	13							1	0
21921041	2011-Nov-3	hsa-miR-363																															16	17	18		1	1
21782796	2011-Aug-19	hsa-miR-363																															16	17			1	0
20818337	2010-Dec	hsa-miR-362-5p																													14	15	16				1	1
22087245	2011	hsa-miR-362-3p
21543894	2011-Jun-1	hsa-miR-362																														15	16	17			0	1
22675530	2012	hsa-miR-361-3p
21438667	2011	hsa-miR-361
22675530	2012	hsa-miR-361
18695884	2008-Sep	hsa-miR-361																								10	10.1	11	12								0	1
21600876	2011-Jun-10	hsa-miR-34c-5p																														15	16	17			1	1
22022286	2011-Oct	hsa-miR-34c-5p																															16	17			1	1
22768114	2012	hsa-miR-34c-5p
22686440	2012-Aug	hsa-miR-34c-5p																																17	18	19	1	1
21941147	2011-Oct	hsa-miR-34c-5p																															16	17			1	1
21600876	2011-Jun-10	hsa-miR-34c-3p																														15	16	17			1	0
18451145	2008-May-1	hsa-miR-34c																							9.2	10	10.1	11									1	1
22022286	2011-Oct	hsa-miR-34c																															16	17			0	1
21946562	2011-Oct-19	hsa-miR-34c																															16	17			0	1
22686440	2012-Aug	hsa-miR-34c																																17	18	19	0	1
17572356	2007-Jun	hsa-miR-34c																			8.1	8.2	9	9.1	9.2												1	0
22102694	2012-Jan-15	hsa-miR-34c																															16	17	18		0	1
20861672	2010-Sep-1	hsa-miR-34c																													14	15	16				0	1
18056431	2007-Dec-1	hsa-miR-34c																					9	9.1	9.2	10	10.1										1	1
22340095	2011-Dec	hsa-miR-34c																															16	17	18		0	1
21351256	2010-Dec-15	hsa-miR-34c																													14	15	16				0	1
22342941	2012-May	hsa-miR-34c																																17	18		0	1
19010987	2009-Feb	hsa-miR-34c																									10.1	11	12								0	1
19258499	2009-Mar-15	hsa-miR-34c																									10.1	11	12	13							0	1
19074548	2009-Feb	hsa-miR-34c																									10.1	11	12								0	1
19528256	2009-Oct	hsa-miR-34c																											12	13	14						0	1
19798417	2009	hsa-miR-34c
17823410	2007-Sep-15	hsa-miR-34c																				8.2	9	9.1	9.2	10											1	1
20144731	2010-Aug	hsa-miR-34c																												13	14	15	16				0	1
19889381	2010-Jan	hsa-miR-34c																											12	13	14						0	1
21329882	2011-Feb-18	hsa-miR-34c																													14	15	16				0	1
22811001	2012-Dec	hsa-miR-34c																																	18	19	0	1
18497571	2008-Aug	hsa-miR-34c																								10	10.1	11									0	1
20198305	2010-Apr	hsa-miR-34c																												13	14	15					0	1
19074879	2008-Dec-15	hsa-miR-34c																									10.1	11	12								0	1
21513988	2011-May	hsa-miR-34c																														15	16	17			0	1
22768114	2012	hsa-miR-34c
19618089	2009	hsa-miR-34c
19736307	2009-Nov	hsa-miR-34c																											12	13	14						0	1
22801550	2012-Aug-1	hsa-miR-34c																																17	18	19	0	1
21941147	2011-Oct	hsa-miR-34c																															16	17			0	1
22745684	2012	hsa-miR-34c
20212154	2010-Mar-23	hsa-miR-34c																												13	14						0	1
21558425	2011-Aug-1	hsa-miR-34c																															16	17			0	1
20603603	2010-Jul-15	hsa-miR-34c																												13	14	15					0	1
19419692	2009-Apr	hsa-miR-34c																										11	12	13							0	1
21383543	2011-Mar-1	hsa-miR-34c																													14	15	16				0	1
21600876	2011-Jun-10	hsa-miR-34c																														15	16	17			0	1
20924086	2010-Dec	hsa-miR-34c																													14	15	16				0	1
18519671	2008-Jun-1	hsa-miR-34c																							9.2	10	10.1	11									1	1
21321636	2011-Feb-18	hsa-miR-34c																													14	15	16				0	1
19228723	2009-Feb-15	hsa-miR-34c																									10.1	11	12								0	1
22419847	2012	hsa-miR-34c
20818338	2010-Dec	hsa-miR-34c																													14	15	16				0	1
22074923	2012-Jan-2	hsa-miR-34c																															16	17	18		0	1
22427379	2012-Jun	hsa-miR-34c																																17	18		0	1
19148490	2009-Feb	hsa-miR-34c																									10.1	11	12								0	1
18505919	2008-May	hsa-miR-34c																							9.2	10	10.1	11									1	1
21976504	2011-Oct-5	hsa-miR-34c																															16	17			0	1
21343391	2011-Mar-1	hsa-miR-34c																													14	15	16				0	1
21373758	2011-May	hsa-miR-34c																														15	16	17			0	1
20150330	2010-Apr	hsa-miR-34c																												13	14	15					0	1
22768114	2012	hsa-miR-34b-3p
18451145	2008-May-1	hsa-miR-34b
22126155	2011-Feb	hsa-miR-34b
22593438	2012-May	hsa-miR-34b
21547903	2012-Apr-1	hsa-miR-34b
21339737	2011-Jun-30	hsa-miR-34b
21461574		hsa-miR-34b
22336710	2012-Mar	hsa-miR-34b
21610744	2011-May-24	hsa-miR-34b
22052540	2012-Aug-15	hsa-miR-34b
22460735	2012-Aug	hsa-miR-34b
18056431	2007-Dec-1	hsa-miR-34b
22340095	2011-Dec	hsa-miR-34b
21949788	2011	hsa-miR-34b
19258499	2009-Mar-15	hsa-miR-34b
17823410	2007-Sep-15	hsa-miR-34b
19461653	2010-Feb	hsa-miR-34b
22082000	2011	hsa-miR-34b
22439831	2012	hsa-miR-34b
19889381	2010-Jan	hsa-miR-34b
21329882	2011-Feb-18	hsa-miR-34b
21636702	2011-Aug	hsa-miR-34b
22585994	2012-Mar	hsa-miR-34b
19074879	2008-Dec-15	hsa-miR-34b
21537871	2011-Jul	hsa-miR-34b
22768114	2012	hsa-miR-34b
22047961	2012-Apr	hsa-miR-34b
21917232	2012-Jan	hsa-miR-34b
19736307	2009-Nov	hsa-miR-34b
22801550	2012-Aug-1	hsa-miR-34b
21976676	2011-Nov-24	hsa-miR-34b
22844323	2012	hsa-miR-34b
18381414	2008-Apr-1	hsa-miR-34b
18941118	2009-Apr-16	hsa-miR-34b
18802929	2008-Dec	hsa-miR-34b
22160687	2011-Dec-27	hsa-miR-34b
21960261	2011-Dec-1	hsa-miR-34b
21860412	2012-Mar-29	hsa-miR-34b
21225432	2011-Mar	hsa-miR-34b
21914401	2011-Jun-21	hsa-miR-34b
21558425	2011-Aug-1	hsa-miR-34b
18768788	2008-Sep-9	hsa-miR-34b
20309940	2011-Jan-15	hsa-miR-34b
21383543	2011-Mar-1	hsa-miR-34b
22134354	2011-Dec-15	hsa-miR-34b
21543345	2011-May	hsa-miR-34b
20924086	2010-Dec	hsa-miR-34b
21421997	2011-Jun-1	hsa-miR-34b
17996645	2007-Nov	hsa-miR-34b
22570483	2012-Jun-22	hsa-miR-34b
21673066	2011-Aug-1	hsa-miR-34b
18519671	2008-Jun-1	hsa-miR-34b
22419847	2012	hsa-miR-34b
22427379	2012-Jun	hsa-miR-34b
19148490	2009-Feb	hsa-miR-34b
22245218	2012-May	hsa-miR-34b
20145172	2010-Feb-15	hsa-miR-34b
21702040	2012-Jun-1	hsa-miR-34b
23156677		hsa-miR-34b
22113133	2011	hsa-miR-34b
21373758	2011-May	hsa-miR-34b
22768114	2012	hsa-miR-34a-5p
21266077	2011	hsa-miR-34a
20185821	2010-Apr-23	hsa-miR-34a																												13	14	15					1	0
22916887	2012-Sep	hsa-miR-34a																																17	18	19	1	1
21547903	2012-Apr-1	hsa-miR-34a																																17	18		1	1
21399894	2012-Jan	hsa-miR-34a																															16	17	18		1	1
21886843	2011	hsa-miR-34a
18369380	2008-Jun	hsa-miR-34a																							9.2	10	10.1	11									1	0
21566225	2011-Aug	hsa-miR-34a																															16	17			1	0
21743299	2011-Sep-15	hsa-miR-34a																															16	17			1	0
22114136	2012-Jan-15	hsa-miR-34a																															16	17	18		1	1
22719071	2012-Jul-1	hsa-miR-34a																																17	18		1	1
19443717	2009-Oct	hsa-miR-34a																											12	13	14						1	0
20442590	2010-May	hsa-miR-34a																												13	14	15					1	0
21738743	2011	hsa-miR-34a
22364258	2012-Aug-1	hsa-miR-34a																																17	18	19	1	1
19211792	2009-Mar-3	hsa-miR-34a																									10.1	11	12	13							1	0
20581456	2010-Jul-15	hsa-miR-34a																												13	14	15					1	0
18835850	2008-Nov	hsa-miR-34a																								10	10.1	11	12								1	0
21402698	2011-May-6	hsa-miR-34a																														15	16	17			1	0
22363487	2012	hsa-miR-34a
22829753	2012	hsa-miR-34a
20978195	2010-Nov-1	hsa-miR-34a																													14	15	16				1	0
20037478	2009-Nov	hsa-miR-34a																											12	13	14						1	0
21427705	2011-Jun	hsa-miR-34a																														15	16	17			1	0
22074401	2012-May	hsa-miR-34a																																17	18		1	1
22531959	2012-Sep	hsa-miR-34a																																17	18	19	1	1
20086228	2010-Apr	hsa-miR-34a																												13	14	15					1	0
18941118	2009-Apr-16	hsa-miR-34a																										11	12	13							1	0
20299489	2010-Jun	hsa-miR-34a																												13	14	15					1	0
20558326	2010-Sep	hsa-miR-34a																													14	15	16				1	0
22079638	2011-Dec-2	hsa-miR-34a																															16	17	18		1	1
22648208	2012-Dec	hsa-miR-34a																																	18	19	0	1
19396864	2009-Jul	hsa-miR-34a																										11	12	13							1	0
21128241	2011-Sep-15	hsa-miR-34a																															16	17			1	0
21923954	2011	hsa-miR-34a
22292433	2012	hsa-miR-34a
22457788	2012	hsa-miR-34a
21616186		hsa-miR-34a
20883704	2010-Nov-10	hsa-miR-34a																													14	15	16				1	0
21317930	2011-Jun-23	hsa-miR-34a																														15	16	17			1	0
20351093	2010-Jun	hsa-miR-34a																												13	14	15					1	0
21909380	2011	hsa-miR-34a
21042576	2010	hsa-miR-34a
22074660	2012-Jan	hsa-miR-34a																															16	17	18		1	1
19696787	2010-Feb	hsa-miR-34a																											12	13	14						1	0
21217645	2011-Feb-2	hsa-miR-34a																													14	15	16				1	0
19006648	2009-Mar-8	hsa-miR-34a																									10.1	11	12	13							1	0
22102825	2011-Nov	hsa-miR-34a																															16	17	18		1	1
22110125	2012-Jan-20	hsa-miR-34a																															16	17	18		1	1
21726537	2011-Jul-29	hsa-miR-34a																														15	16	17			1	0
19643983	2009-Sep-24	hsa-miR-34a																											12	13	14						1	0
20049626	2010-Jun	hsa-miR-34a																												13	14	15					1	0
20190569	2010-Mar-15	hsa-miR-34a																												13	14						1	0
20627091	2010-Aug-6	hsa-miR-34a																												13	14	15	16				1	0
20857148	2011-Mar	hsa-miR-34a																													14	15	16				1	0
20118199	2010-Apr	hsa-miR-34a																												13	14	15					1	0
17297439	2007-Jul-26	hsa-miR-34a																				8.2	9	9.1	9.2												1	0
21177782	2011-Feb	hsa-miR-34a																													14	15	16				1	0
22975373	2012-Sep-11	hsa-miR-34a																																17	18	19	1	1
18927506	2008-Oct	hsa-miR-34a																								10	10.1	11	12								1	0
21150891	2011-Mar	hsa-miR-34a																													14	15	16				1	0
21216258	2011-Mar	hsa-miR-34a																													14	15	16				1	0
21946298	2011-Oct	hsa-miR-34a																															16	17			1	0
22988100	2012-Oct-2	hsa-miR-34a																																17	18	19	1	1
22436747	2012-Apr	hsa-miR-34a																																17	18		1	1
21460242	2011-Jun-9	hsa-miR-34a																														15	16	17			1	0
19258450	2009-Apr	hsa-miR-34a																										11	12	13							1	0
21956116	2011-Nov-25	hsa-miR-34a																															16	17	18		1	1
22768114	2012	hsa-miR-34a
19952055	2009-Dec	hsa-miR-34a																											12	13	14						1	0
21941147	2011-Oct	hsa-miR-34a																															16	17			1	0
22232426	2012-Apr	hsa-miR-34a																																17	18		1	1
20018894	2010-Feb-12	hsa-miR-34a																											12	13	14						1	0
21212882	2011-Mar-21	hsa-miR-34a																													14	15	16				1	0
19849891	2010-Apr	hsa-miR-34a																												13	14	15					1	0
22701667	2012	hsa-miR-34a
17540598	2007-Jun-8	hsa-miR-34a																			8.1	8.2	9	9.1	9.2												1	0
19074875	2008-Dec-15	hsa-miR-34a																									10.1	11	12								1	0
22844515	2012	hsa-miR-34a
18711402	2008-Nov-6	hsa-miR-34a																								10	10.1	11	12								1	0
20186752	2010-Apr	hsa-miR-34a																												13	14	15					1	0
21575235	2011	hsa-miR-34a
22362037	2012-Apr-5	hsa-miR-34a																																17	18		1	1
17894887	2007	hsa-miR-34a
21565980	2011-Jul-1	hsa-miR-34a																														15	16	17			1	0
22560219	2012-May-2	hsa-miR-34a																																17	18		1	1
19584398	2009-Sep-3	hsa-miR-34a																											12	13	14						1	0
18505919	2008-May	hsa-miR-34a																							9.2	10	10.1	11									1	0
17934639	2007-Nov	hsa-miR-34a																					9	9.1	9.2	10											1	0
22662276	2012	hsa-miR-34a
19830692	2010-Jun-1	hsa-miR-34a																												13	14	15					1	0
19347736	2009-Mar	hsa-miR-34a																									10.1	11	12	13							1	0
22479456	2012	hsa-miR-34a
21283620	2011	hsa-miR-34a
22102694	2012-Jan-15	hsa-miR-34a																															16	17	18		1	1
21088493	2010-Nov-15	hsa-miR-34a																													14	15	16				1	0
19373781	2009-Jul	hsa-miR-34a																										11	12	13							1	0
22198213	2012-Mar	hsa-miR-34a																															16	17	18		1	1
21731696	2011	hsa-miR-34a
19717645	2009-Oct-29	hsa-miR-34a																											12	13	14						1	0
20868483	2010	hsa-miR-34a
22841474	2012-Sep	hsa-miR-34a																																17	18	19	1	1
21816823	2011-Oct-7	hsa-miR-34a																															16	17			1	0
17875987	2007-Sep-25	hsa-miR-34a																				8.2	9	9.1	9.2	10											1	0
17888029	2007-Dec	hsa-miR-34a																					9	9.1	9.2	10	10.1										1	0
19347737	2009-Mar	hsa-miR-34a																									10.1	11	12	13							1	0
19372595	2009-Sep	hsa-miR-34a																											12	13	14						1	0
20470934	2010-Feb	hsa-miR-34a																											12	13	14						1	0
22496226	2012-Jun	hsa-miR-34a																																17	18		1	1
22301190	2012-Feb-24	hsa-miR-34a																															16	17	18		1	1
21244772		hsa-miR-34a
21952822	2012-Apr	hsa-miR-34a																																17	18		1	1
22492723	2012-Apr-16	hsa-miR-34a																																17	18		1	1
22338566	2012-Sep	hsa-miR-34a																																17	18	19	1	1
21395977	2011-May	hsa-miR-34a																														15	16	17			1	0
18677110	2008-Aug	hsa-miR-34a																								10	10.1	11									1	0
19398721	2009-Jul-9	hsa-miR-34a																										11	12	13							1	0
22568628	2012-Oct	hsa-miR-34a																																17	18	19	1	1
19788861	2009-Sep-30	hsa-miR-34a																											12	13	14						1	0
20309880	2011-Jan-1	hsa-miR-34a																													14	15	16				1	0
22651868	2012-Jun-5	hsa-miR-34a																																17	18		1	1
22624980	2012-Sep	hsa-miR-34a																																17	18	19	1	1
18497571	2008-Aug	hsa-miR-34a																								10	10.1	11									1	0
18504438	2008-Sep-4	hsa-miR-34a																								10	10.1	11	12								1	0
18719384	2008-Aug-15	hsa-miR-34a																								10	10.1	11									1	0
22617110	2012-Aug	hsa-miR-34a																																17	18	19	1	1
22162084	2012-Feb	hsa-miR-34a																															16	17	18		1	1
22102859	2011	hsa-miR-34a
21702042	2012-Jun-1	hsa-miR-34a																																17	18		1	1
22047961	2012-Apr	hsa-miR-34a																																17	18		1	1
19736307	2009-Nov	hsa-miR-34a																											12	13	14						1	0
20428827	2010-Jun	hsa-miR-34a																												13	14	15					1	0
18950829	2008-Dec-20	hsa-miR-34a																									10.1	11	12								1	0
21323860	2011-Dec	hsa-miR-34a																															16	17	18		1	1
21177881	2011-Feb	hsa-miR-34a																													14	15	16				1	0
21415464	2011-Mar	hsa-miR-34a																													14	15	16				1	0
22389628	2012	hsa-miR-34a
21881409		hsa-miR-34a
19921694	2010-Jul-15	hsa-miR-34a																												13	14	15					1	0
20393129	2010-Aug-12	hsa-miR-34a																												13	14	15	16				1	0
17996645	2007-Nov	hsa-miR-34a																					9	9.1	9.2	10											1	0
22235332	2012	hsa-miR-34a
19098429	2008-Dec-15	hsa-miR-34a																									10.1	11	12								1	0
20687223	2010-Oct-1	hsa-miR-34a																													14	15	16				1	0
18834855	2008-Dec-5	hsa-miR-34a																									10.1	11	12								1	0
20606648	2010-Sep	hsa-miR-34a																													14	15	16				1	0
20018759	2010-Jan-5	hsa-miR-34a																											12	13	14						1	0
22827214	2012-Sep	hsa-miR-34a																																17	18	19	1	1
22159222	2012-Feb	hsa-miR-34a																															16	17	18		1	1
21297663	2011-Jun-2	hsa-miR-34a																														15	16	17			1	0
17554199	2007-Jul-1	hsa-miR-34a																				8.2	9	9.1	9.2												1	0
21925388	2011-Sep-16	hsa-miR-34a																															16	17			1	0
21622730	2011-Aug	hsa-miR-34a																															16	17			1	0
22850877	2012-Sep-4	hsa-miR-34a																																17	18	19	1	1
18451145	2008-May-1	hsa-miR-34a																							9.2	10	10.1	11									1	0
19254429	2009-Aug	hsa-miR-34a																										11	12	13							1	0
22126155	2011-Feb	hsa-miR-34a																													14	15	16				1	0
22198089	2012-Jun	hsa-miR-34a																																17	18		1	1
22629428	2012	hsa-miR-34a
19029026	2009-Apr	hsa-miR-34a																										11	12	13							1	0
21814748	2011-Nov	hsa-miR-34a																															16	17	18		1	1
21224215	2011-Mar	hsa-miR-34a																													14	15	16				1	0
19701195	2009-Sep	hsa-miR-34a																											12	13	14						1	0
19199973	2009	hsa-miR-34a
22161761	2012-Jun	hsa-miR-34a																																17	18		1	1
21398193	2011-Jun	hsa-miR-34a																														15	16	17			1	0
17540599	2007-Jun-8	hsa-miR-34a																			8.1	8.2	9	9.1	9.2												1	0
18056431	2007-Dec-1	hsa-miR-34a																					9	9.1	9.2	10	10.1										1	0
19221490	2009-Mar-1	hsa-miR-34a																									10.1	11	12	13							1	0
21880462	2011-Sep	hsa-miR-34a																															16	17			1	0
19960022	2010-Mar	hsa-miR-34a																												13	14						1	0
23022474	2013-Jan-28	hsa-miR-34a																																	18	19	0	1
22383663	2012-Sep	hsa-miR-34a																																17	18	19	1	1
19890883	2010-Jan	hsa-miR-34a																											12	13	14						1	0
22768203	2012	hsa-miR-34a
21917736	2011-Sep-15	hsa-miR-34a																															16	17			1	0
20089965	2010-May-27	hsa-miR-34a																												13	14	15					1	0
20525881	2010-Aug	hsa-miR-34a																												13	14	15	16				1	0
19461653	2010-Feb	hsa-miR-34a																											12	13	14						1	0
21067862	2011-Jan-28	hsa-miR-34a																													14	15	16				1	0
21968817	2011-Dec	hsa-miR-34a																															16	17	18		1	1
21182263	2011-Feb-4	hsa-miR-34a																													14	15	16				1	0
20598588	2010-Jul-23	hsa-miR-34a																												13	14	15					1	0
21960059	2012-Apr	hsa-miR-34a																																17	18		1	1
22830357	2012-Aug	hsa-miR-34a																																17	18	19	1	1
22703967	2013-Jan	hsa-miR-34a																																	18	19	0	1
21987025	2012-Apr	hsa-miR-34a																																17	18		1	1
21367750	2011-May-1	hsa-miR-34a																														15	16	17			1	0
18755897	2008-Sep-9	hsa-miR-34a																								10	10.1	11	12								1	0
19383911	2009-May-1	hsa-miR-34a																										11	12	13							1	0
19773441	2009-Oct-1	hsa-miR-34a																											12	13	14						1	0
19074876	2008-Dec-15	hsa-miR-34a																									10.1	11	12								1	0
22140441	2011	hsa-miR-34a
23103739	2012-Nov-30	hsa-miR-34a																																	18	19	0	1
22482439	2012-Apr	hsa-miR-34a																																17	18		1	1
22498172	2012-May-15	hsa-miR-34a																																17	18		1	1
22160687	2011-Dec-27	hsa-miR-34a																															16	17	18		1	1
21931765	2011	hsa-miR-34a
21809390	2012-Aug	hsa-miR-34a																																17	18	19	1	1
21408091	2011	hsa-miR-34a
21509659	2011-Apr	hsa-miR-34a																														15	16	17			1	0
20689156	2010-Aug	hsa-miR-34a																												13	14	15	16				1	0
22188669	2012-Feb	hsa-miR-34a																															16	17	18		1	1
19697704	2009-Jun	hsa-miR-34a																										11	12	13							1	0
20675101	2010-Dec	hsa-miR-34a																													14	15	16				1	0
20889924	2010-Dec-16	hsa-miR-34a																													14	15	16				1	0
21225432	2011-Mar	hsa-miR-34a																													14	15	16				1	0
22610076	2012-Jul	hsa-miR-34a																																17	18		1	1
[truncated: 8,082 more rows]
[truncated: 8 more columns]
