# Supplementary material for: miRBase Tracker: keeping track of microRNA annotation changes
Source: Database (Oxford). 2014 Aug 24;2014:bau080. doi: 10.1093/database/bau080 (PMC4142392; doi:10.1093/database/bau080)
Supplement: Supplementary Data [file supp_bau080_Supplementary_Table_S2.xlsx]

## Sheet: Supplementary Table S2
PMID	Title	Journal	Publication date	Are miRNA sequences unambiguously disclosed?
				yes, for all miRNAs studied	only for a part of the miRNAs studied	no
19721432	Schizophrenia is associated with an increase in cortical microRNA biogenesis.	Molecular Psychiatry	2009-09-01		x
19830559	MicroRNA-141 regulates Smad interacting protein 1 (SIP1) and inhibits migration and invasion of colorectal cancer cells.	Digestive Diseases and Sciences	2009-10-15			x
20460378	MicroRNA-125b confers the resistance of breast cancer cells to paclitaxel through suppression of pro-apoptotic Bcl-2 antagonist killer 1 (Bak1) expression.	The Journal of Biological Chemistry	2010-05-11		x
20486779	MicroRNA hsa-miR-138 inhibits adipogenic differentiation of human adipose tissue-derived mesenchymal stem cells through adenovirus EID-1.	Stem Cells and Development	2010-05-20	x
20519629	microRNA-dependent modulation of histone acetylation in Waldenstrom macroglobulinemia.	Blood	2010-06-02			x
20544842	MicroRNA-125b-1 and BLID upregulation resulting from a novel IGH translocation in childhood B-Cell precursor acute lymphoblastic leukemia.	Genes, Chromosomes & Cancer	2010-04-27			x
20588276	The functional significance of microRNA-145 in prostate cancer.	British Journal of Cancer	2010-06-29			x
20651284	Plasma microRNA profiling reveals loss of endothelial miR-126 and other microRNAs in type 2 diabetes.	Circulation Research	2010-07-22			x
20671229	Ets-1 and Ets-2 regulate the expression of microRNA-126 in endothelial cells.	Arteriosclerosis, Thrombosis, and Vascular Biology	2010-07-29			x
20818338	miRNA expression profiling of lung adenocarcinomas: correlation with mutational status.	Modern Pathology : An Official Journal of the United States and Canadian Academy of Pathology, Inc	2010-09-03			x
20833636	p53 activates the PANK1/miRNA-107 gene leading to downregulation of CDK6 and p130 cell cycle proteins.	Nucleic Acids Research	2010-09-10	x
20878953	Down-regulation of microRNA 106b is involved in p21-mediated cell cycle arrest in response to radiation in prostate cancer cells.	The Prostate	2010-09-28			x
20888269	MicroRNA-155 promotes autoimmune inflammation by enhancing inflammatory T cell development.	Immunity	2010-09-30			x
20936480	Patterns of microRNA expression in normal and early Alzheimer's disease human temporal cortex: white matter versus gray matter.	Acta Neuropathologica	2010-10-10	x
20952681	Endothelin-1-induced macrophage inflammatory protein-1beta expression in monocytic cells involves hypoxia-inducible factor-1alpha and AP-1 and is negatively regulated by microRNA-195.	Journal of Immunology (Baltimore, Md. : 1950)	2010-10-15		x
20952761	MicroRNA expression profile of MCF-7 human breast cancer cells and the effect of green tea polyphenon-60.	Cancer Genomics & Proteomics	2010-09-01	x
20957176	MicroRNA-200 family members differentially regulate morphological plasticity and mode of melanoma cell invasion.	PLoS One	2010-10-04		x
21118966	MicroRNA miR-183 functions as an oncogene by targeting the transcription factor EGR1 and promoting tumor cell migration.	Cancer research	2010-11-30			x
21170085	Cyclin-dependent kinase 1 expression is inhibited by p16(INK4a) at the post-transcriptional level through the microRNA pathway.	Oncogene	2010-12-20			x
21177824	Human Ago2 is required for efficient microRNA 122 regulation of hepatitis C virus RNA accumulation and translation.	Journal of Virology	2010-12-22			x
21195000	miR-182-mediated downregulation of BRCA1 impacts DNA repair and sensitivity to PARP inhibitors.	Molecular Cell	2011-01-21	x
21221794	miR-137 Is Frequently Down-Regulated in Gastric Cancer and Is a Negative Regulator of Cdc42	Digestive Disease and Sciences	2011-01-08			x
21412257	MiR-125b, a microRNA downregulated in psoriasis, modulates keratinocyte proliferation by targeting FGFR2.	Journal of Investigative Dermatology	2011-03-17	x
21596314	Identification of a microRNA that activates gene expression by repressing nonsense-mediated RNA decay.	Molecular Cell	2011-05-20	x
21646425	miR-29a and miR-29b contribute to pancreatic beta-cell-specific silencing of monocarboxylate transporter 1 (Mct1).	Molecular and Cellular Biology	2011-06-06		x
21709669	MicroRNA-148a is down-regulated in human pancreatic ductal adenocarcinomas and regulates cell survival by targeting CDC25B	Laboratory Investigation	2011-06-27	x
21786180	miR-203 expression predicts outcome after liver transplantation for hepatocellular carcinoma in cirrhotic liver.	Medical Oncology	2011-07-24			x
21789255	Overexpression of the Lung Cancer-Prognostic miR-146b MicroRNAs Has a Minimal and Negative Effect on the Malignant Phenotype of A549 Lung Cancer Cells	PLoS One	2011-07-18	x
21796641	MicroRNA expression is differentially altered by xenobiotic drugs in different human cell lines	Biopharmaceutics & Drug Disposition	2011-07-27			x
21882196	MiR-142-3p as a Potential Prognostic Biomarker for Esophageal Squamous Cell Carcinoma	Journal of Surgical Oncology	2012-02-01			x
21897745	Expression and cellular localization of microRNA-29b and RAX, an activator of the RNA-dependent protein kinase (PKR), in the retina of streptozotocin-induced diabetic rats.	Molecular Vision	2011-08-18	x
21903586	miR-125b, a Target of CDX2, Regulates Cell Differentiation through Repression of the Core Binding Factor in Hematopoietic Malignancies	The Journal OF Biological Chemistry	2011-09-08	x
21912701	MiR-224 targets the 3'UTR of type 1 5'-iodothyronine deiodinase possibly contributing to tissue hypothyroidism in renal cancer.	PLoS One	2011-09-02	x
21917003	High expression of miR-21 in tumor stroma correlates with increased cancer cell proliferation in human breast cancer.	APMIS: Acta Pathologica, Microbiologica, et Immunologica Scandinavica	2011-06-17			x
21922130	Tumor suppressive microRNA-375 regulates lactate dehydrogenase B in maxillary sinus squamous cell carcinoma	International Journal of Oncology	2011-09-12	x
21922590	MicroRNA Profiling Differentiates Colorectal Cancer According to KRAS Status	Genes, Chromosomes & Cancer	2012-01-01			x
21998631	MiR-886-3p Regulates Cell Proliferation and Migration, and Is Dysregulated in Familial Non-Medullary Thyroid Cancer	PLoS One	2011-10-05	x
22022537	MiR-221 Influences Effector Functions and Actin Cytoskeleton in Mast Cells	PLoS One	2011-10-12	x
22045191	A microRNA gene expression signature predicts response to erlotinib in epithelial cancer cell lines and targets EMT	British Journal of Cancer	2011-11-01			x
22083872	Exploiting salivary miR-31 as a clinical biomarker of oral squamous cell carcinoma	Journal for the Sciences and Specialties of the Head and Neck	2011-04-15			x
22095981	Inhibition of microRNA-29 enhances elastin levels in cells haploinsufficient for elastin and in bioengineered vessels--brief report.	Arteriosclerosis, Thrombosis, and Vascular Biology	2011-11-17			x
22099153	Up-regulation of NF-kB-sensitive miRNA-125b and miRNA-146a in metal sulfate-stressed human astroglial (HAG) primary cell cultures	Journal of Inorganic Biochemistry	2011-05-27			x
22110741	Epigenetic regulation of miR-212 expression in lung cancer.	PLoS One	2011-11-15			x
22113133	miRNA-34b as a tumor suppressor in estrogen-dependent growth of breast cancer cells.	Breast Cancer Research	2011-11-23			x
22113756	Mesenchymal stem cells overexpressing MiR-126 enhance ischemic angiogenesis via the AKT/ERK-related pathway.	Cardiology Journal	2011-11-23			x
22116552	The miRNA-17B92 cluster mediates chemoresistance and enhances tumor growth in mantle cell lymphoma via PI3K/AKT pathway activation	Leukemia	2011-11-25			x
22117988	The expression and clinical significance of GTP-binding RAS-like 3 (ARHI) and microRNA 221 and 222 in prostate cancer.	The Journal of International Medical Research	2011-10-01			x
22121083	miR-1915 inhibits Bcl-2 to modulate multidrug resistance by increasing drug-sensitivity in human colorectal carcinoma cells	Molecular Carcinogenesis	2013-01-01			x
22130252	The status of microRNA-21 expression and its clinical significance in human cutaneous malignant melanoma	Acta Histochemica	2011-11-29			x
22133638	Methylation of microRNA-9 is a specific and sensitive biomarker for oral and oropharyngeal squamous cell carcinomas	Oral Oncology	2012-01-01			x
22146319	MicroRNA-421 functions as an oncogenic miRNA in biliary tract cancer through down-regulating farnesoid X receptor expression.	Gene	2011-11-25	x
22163007	MicroRNA-1 and -133 Increase Arrhythmogenesis in Heart Failure by Dissociating Phosphatase Activity from RyR2 Complex	PLoS One	2011-12-06			x
22174642	MicroRNAs miR-27a and miR-143 Regulate Porcine Adipocyte Lipid Metabolism	International Journal of Molecular Sciences	2011-11-15	x
22178270	Transcriptional regulation of miR-224 upregulated in human HCCs by NFjB inflammatory pathways	Journal of Hepatology	2011-12-16			x
22180714	miR-93 suppresses proliferation and colony formation of human colon cancer stem cells.	World Journal of Gastroenterology	2011-11-14			x
22194984	A miR-200b/200c/429-Binding Site Polymorphism in the 3′ Untranslated Region of the AP-2α Gene Is Associated with Cisplatin Resistance	PLoS One	2011-12-14			x
22194996	MicroRNA-449a overexpression, reduced NOTCH1 signals and scarce goblet cells characterize the small intestine of celiac patients.	PLoS One	2011-12-15			x
22195016	Insulin-like growth factor-1 receptor is regulated by microRNA-133 during skeletal myogenesis.	PLoS One	2011-12-15	x
22200372	Human amniotic epithelial cell feeder layers maintain human iPS cell pluripotency via inhibited endogenous microRNA-145 and increased Sox2 expression	Experimental Cell Research	2012-02-01	x
22211245	MicroRNA-200a suppresses the Wnt/?-catenin signaling pathway by interacting with ?-catenin.	International Journal of Oncology	2011-12-30	x
22223106	Programming of adipose tissue miR-483-3p and GDF-3 expression by maternal diet in type 2 diabetes.	Cell Death and Differentiation	2012-06-01	x
22229716	MicroRNA-23b promotes tolerogenic properties of dendritic cells in vitro through inhibiting Notch1/NF-κB signalling pathways	Allergy	2012-03-01			x
22232059	Role of MicroRNAs 99b, 181a, and 181b in the Differentiation of Human Embryonic Stem Cells to Vascular Endothelial Cells	Stem Cells	2012-04-01		x
22251626	MicroRNA let-7a suppresses breast cancer cell migration and invasion through downregulation of C-C chemokine receptor type 7	Breast Cancer Research	2012-01-18			x
22253921	Identification of miRNA-103 in the Cellular Fraction of Human Peripheral Blood as a Potential Biomarker for Malignant Mesothelioma – A Pilot Study	PLoS One	2012-01-11		x
22273691	MiRNA-140 is a negative feedback regulator of MMP-13 in IL-1b-stimulated human articular chondrocyte C28/I2 cells	Inflammation Research	2012-05-01			x
22289545	Increased expression of microRNA-21and its association with chemotherapeutic response in human colorectal cancer.	The Journal of International Medical Research	2011-12-01			x
22320969	Altered expression of miR-21 and PTEN in human laryngeal and hypopharyngeal squamous cell carcinomas.	Asian Pacific Journal of Cancer Prevention	2012-11-12			x
22341810	miR-21 as an Independent Biochemical Recurrence Predictor and Potential Therapeutic Target for Prostate Cancer	The Journal of Urology	2012-04-01			x
22373864	miR-301a Is a Candidate Oncogene that Targets the Homeobox Gene Gax in Human Hepatocellular Carcinoma	Digestive Diseases and Sciences	2012-05-01			x
22384930	MicroRNA-193 Pro-Proliferation Effects for Bone Mesenchymal Stem Cells After Low-Level Laser Irradiation Treatment Through Inhibitor of Growth Family, Member 5	Stem Cells and Development	2012-09-01			x
22441842	MicroRNAs miR-96, miR-124, and miR-199a regulate gene expression in human bone marrow-derived mesenchymal stem cells	Journal of Cellular Biochemistry	2012-08-01			x
22539488	MicroRNA-181b Targets cAMP Responsive Element Binding Protein 1 in Gastric Adenocarcinomas	IUBMB Life	2012-07-01			x
22562507	Discrepant Expression of MicroRNAs in Transparent and Cataractous Human Lenses	Investigative Ophthalmology & Visual Science	2012-06-01		x
22567190	Potent and sustained cellular inhibition of miR-122 by lysine-derivatized peptide nucleic acids (PNA) and phosphorothioate locked nucleic acid (LNA)/2'-O-methyl (OMe) mixmer anti-miRs in the absence of transfection agents.	Artificial DNA, PNA & XNA	2011-07-01	x
22710432	Extensive Promoter DNA Hypermethylation and Hypomethylation Is Associated with Aberrant MicroRNA Expression in Chronic Lymphocytic Leukemia	Cancer Research	2012-08-01	x
22829168	MicroRNA expression in tumor cells from Waldenstrom's macroglobulinemia reflects both their normal and malignant cell counterparts.	Blood Cancer Journal	2011-06-17	x
22848236	MicroRNA profiling of gastric cancer patients from formalin-fixed paraffin-embedded samples.	Oncology Letters	2011-05-13			x
22849325	Multiple microRNAs induced by Cdx1 suppress Cdx2 in human colorectal tumour cells	The Biochemical Journal	2012-11-01		x
22980176	Alteration of MicroRNA Expression of Human Dental Pulp Cells during Odontogenic Differentiation	Journal of Endodontics	2012-10-01			x
23285182	Up-Regulation of microRNA-126 May Contribute to Pathogenesis of Ulcerative Colitis via Regulating NF-kappaB Inhibitor IκBα	PLoS One	2012-12-01		x
23313053	Urinary sediment miRNA levels in adult nephrotic syndrome	Clinica Chimica Acta; International Journal of Clinical Chemistry	2013-01-08			x
23313739	MicroRNA-182 plays an onco-miRNA role in cervical cancer	Gynecologic Oncology	2013-01-09			x
23318178	Sulfuretin-induced miR-30C selectively downregulates cyclin D1 and D2 and triggers cell death in human cancer cell lines	Biochemical and Biophysical Research Communications	2013-02-15			x
23319046	The QKI-5 and QKI-6 RNA binding proteins regulate the expression of microRNA 7 in glial cells	Molecular and Cellular Biology	2013-01-14		x
23357732	miR-132 enhances HIV-1 replication	Virology	2013-01-26			x
23360331	Reduced expression of MIR409-3p in primary immune thrombocytopenia	British Journal of Haematology	2013-03-15		x
23362143	MicroRNA 299-3p modulates replicative senescence in endothelial cells	Physiological Genomics	2013-01-29		x
23362326	Plasma microRNAs as novel biomarkers for endometriosis and endometriosis-associated ovarian cancer	Clinical Cancer Research	2013-01-29	x
23372846	The miRNA profile of human pancreatic islets and beta-cells and relationship to type 2 diabetes pathogenesis	PLoS One	2013-01-25	x
23373973	Effect of miR-122 and its target gene cationic amino acid transporter 1 on colorectal liver metastasis	Cancer Science	2013-04-15			x
23374284	MiRNA-26b inhibits proliferation by targeting PTGS2 in breast cancer	Cancer Cell International	2013-02-01	x
23376683	Altered Purkinje cell miRNA expression and SCA1 pathogenesis	Neurobiology of Disease	2013-01-30	x
23431408	MiRNA-181b suppresses IGF-1R and functions as a tumor suppressor gene in gliomas	RNA	2013-02-21	x
23437222	Identification of circulating microRNAs as potential biomarkers for detecting acute myeloid leukemia	PLoS One	2013-02-20		x
23618224	Genome-wide analysis reveals downregulation of miR-379/miR-656 cluster in human cancers	Biology Direct	2013-04-24			x
23794145	MicroRNA-212 inhibits proliferation of gastric cancer by directly repressing retinoblastoma binding protein 2	Journal of Cellular Biochemistry	2013-06-21	x
23796562	A Sequence Polymorphism in miR-608 Predicts Recurrence after Radiotherapy for Nasopharyngeal Carcinoma	Cancer Research	2013-06-24	x
23803556	The Unique Expression and Function of miR-424 in Human Placental Trophoblasts	Biology of Reproduction	2013-06-26		x
23807506	miR-125b Regulates the Early Steps of ESC Differentiation through Dies1 in a TGF-Independent Manner	International Journal of Molecular Sciences	2013-06-27			x
